# Supplementary material for: Identification and characterization of genes frequently responsive to Xanthomonas oryzae pv. oryzae and Magnaporthe oryzae infections in rice
Source: BMC Genomics. 2020 Jan 6;21:21. doi: 10.1186/s12864-019-6438-y (PMC6945429; doi:10.1186/s12864-019-6438-y)
Supplement: Supplementary file 4 — Additional file 4: Table S1. 69 rice microarray assays used in this study. [file 12864_2019_6438_MOESM4_ESM.xlsx]

## Sheet: tab-S1
Table S1 69 rice microarray assays used in this study
Experiment	Host
Rice microarrays with inoculation of Xanthomonas oryzae pv. oryzae
GSE8216	20-day-old Taichung Native-1
GSE16793_2hai	14-day-old cv. Nipponbare
GSE16793_4hai	14-day-old cv. Nipponbare
GSE16793_8hai	14-day-old cv. Nipponbare
GSE16793_24hai	14-day-old cv. Nipponbare
GSE16793_96hai	14-day-old cv. Nipponbare
GSE33204_hh_jx	75-day-old Huahui 1
GSE33204_hh_px	75-day-old Huahui 1
GSE33204_mh_jx	75-day-old Minghui 63
GSE33204_mh_px	75-day-old Minghui 63
GSE33411_IR24_3hai	75-day-old IR24
GSE33411_IR24_6hai	75-day-old IR24
GSE33411_IR24_12hai	75-day-old IR24
GSE33411_IR24_24hai	75-day-old IR24
GSE33411_IRBB5_3hai	75-day-old IRBB5
GSE33411_IRBB5_6hai	75-day-old IRBB5
GSE33411_IRBB5_12hai	75-day-old IRBB5
GSE33411_IRBB5_24hai	75-day-old IRBB5
GSE33411_IRBB7_3hai	75-day-old IRBB7
GSE33411_IRBB7_6hai	75-day-old IRBB7
GSE33411_IRBB7_12hai	75-day-old IRBB7
GSE33411_IRBB7_24hai	75-day-old IRBB7
GSE36093	Y73
GSE36272_IR24-BLS303	IR24
GSE36272_IR24-PXO86	IR24
GSE36272_IR24-PXO99A	IR24
GSE36272_IR24-PXO99A-2	IR24
GSE36272_IR24-PXO99AME1	IR24
GSE36272_IR24-PXO99AME2	IR24
GSE36272_IR24-PXO99AME5	IR24
GSE36272_IR24-PXO99AME7	IR24
GSE36272_IR24-T7174	IR24
GSE36272_nip-BLS303	cv. Nipponbare
GSE36272_nip-PXO86	cv. Nipponbare
GSE36272_nip-PXO99A	cv. Nipponbare
GSE36272_nip-PXO99A-2	cv. Nipponbare
GSE36272_nip-PXO99AME1	cv. Nipponbare
GSE36272_nip-PXO99AME2	cv. Nipponbare
GSE36272_nip-PXO99AME5	cv. Nipponbare
GSE36272_nip-PXO99AME7	cv. Nipponbare
GSE36272_nip-T7174	cv. Nipponbare
GSE61832	IR24
GSE61833_BXO43	cv. Nipponbare
GSE61833_BXO1002	cv. Nipponbare
GSE61833_BXO1003	cv. Nipponbare
GSE69235_MDJ8_2hpi	four-leaf to five-leaf stage MDJ8
GSE69235_MDJ8_4hpi	four-leaf to five-leaf stage MDJ8
GSE69235_MDJ8_24hpi	four-leaf to five-leaf stage MDJ8
GSE69235_Rb49_2hpi	four-leaf to five-leaf stage Rb49
GSE69235_Rb49_4hpi	four-leaf to five-leaf stage Rb49
GSE69235_Rb49_24hpi	four-leaf to five-leaf stage Rb49
Rice microarrays with inoculation of Magnaporthe oryza
GSE7256_3dpi	14-day-old cv. Nipponbare
GSE7256_4dpi	14-day-old cv. Nipponbare
GSE18361_2dpi (*)	18-day-old cv. Nipponbare
GSE18361_4dpi (*)	18-day-old cv. Nipponbare
GSE18361_6dpi (*)	18-day-old cv. Nipponbare
GSE28308_TP	15-day-old Taipei 309
GSE28308_TP-Pi54	15-day-old Taipei 309-Pi54
GSE30941_BR29	14-day-old cv. Nipponbare
GSE30941_BR32	14-day-old cv. Nipponbare
GSE30941_CL367	14-day-old cv. Nipponbare
GSE30941_FR13	14-day-old cv. Nipponbare
GSE41798_IR18	14-day-old IR18
GSE41798_IR22	14-day-old IR22
GSE41798_LTH	14-day-old LTH
GSE95394_12hpi	14-day-old cv. Nipponbare
GSE95394_24hpi	14-day-old cv. Nipponbare
GSE95394_48hpi	14-day-old cv. Nipponbare
GSE95394_72hpi	14-day-old cv. Nipponbare
* These rice plants were inoculated in the roots; all the rest were inoculated in the leaves.
