# Supplementary material for: Identification and characterization of genes frequently responsive to Xanthomonas oryzae pv. oryzae and Magnaporthe oryzae infections in rice
Source: BMC Genomics. 2020 Jan 6;21:21. doi: 10.1186/s12864-019-6438-y (PMC6945429; doi:10.1186/s12864-019-6438-y)
Supplement: Supplementary file 5 — Additional file 5: Table S2. The number of differentially expressed genes (DEGs) induced by Xoo and Mor. [file 12864_2019_6438_MOESM5_ESM.xlsx]

## Sheet: tab-S2
Table S2 The number of differentially expressed genes (DEGs) induced by Xoo and Mor
Experiment	Number of up-regulated gene	Number of down-regulated genes	Number of total DEGs
Rice microarrays with inoculation of Xanthomonas oryzae pv. oryzae
GSE33204_hh_jx	324	1048	1372
GSE33204_mh_jx	1477	1377	2854
GSE33204_mh_px	2157	1516	3673
GSE33411_IR24_6hai	1978	1334	3312
GSE33411_IR24_12hai	2718	1672	4390
GSE33411_IRBB5_6hai	910	696	1606
GSE33411_IRBB5_12hai	2290	1553	3843
GSE33411_IRBB7_6hai	1909	1267	3176
GSE33411_IRBB7_12hai	3163	2023	5186
GSE36272_IR24-PXO99A	1183	1295	2478
GSE36272_IR24-PXO99A-2	590	399	989
GSE36272_IR24-PXO99AME1	1036	1119	2155
GSE36272_IR24-PXO99AME5	1153	904	2057
GSE36272_nip-BLS303	1461	1325	2786
GSE36272_nip-PXO99A-2	1731	1993	3724
GSE36272_nip-PXO99AME1	1711	2255	3966
GSE36272_nip-PXO99AME2	1520	1814	3334
GSE36272_nip-PXO99AME5	2868	3437	6305
GSE36272_nip-PXO99AME7	1845	2424	4269
GSE36272_nip-T7174	1764	1524	3288
GSE61832	2050	1448	3498
GSE61833_BXO1002	1178	480	1658
GSE61833_BXO1003	962	382	1344
GSE69235_MDJ8_2hpi	2890	1350	4240
GSE69235_MDJ8_4hpi	3859	2189	6048
GSE69235_MDJ8_24hpi	2433	1477	3910
GSE69235_Rb49_2hpi	2697	1421	4118
GSE69235_Rb49_4hpi	3157	2026	5183
GSE69235_Rb49_24hpi	1334	1073	2407
Rice microarrays with inoculation of Magnaporthe oryza
GSE7256_4dpi	2515	1689	4204
GSE18361_2dpi	1390	712	2102
GSE30941_FR13	1913	1419	3332
GSE95394_24hpi	654	487	1141
GSE95394_48hpi	2562	3383	5945
GSE95394_72hpi	3749	6020	9769
