# Supplementary material for: Identification and characterization of genes frequently responsive to Xanthomonas oryzae pv. oryzae and Magnaporthe oryzae infections in rice
Source: BMC Genomics. 2020 Jan 6;21:21. doi: 10.1186/s12864-019-6438-y (PMC6945429; doi:10.1186/s12864-019-6438-y)
Supplement: Supplementary file 7 — Additional file 7: Table S4. The DEGs present in at least three samples infected by Xoo or at least two samples infected by Mor with PICEs in their promoters. [file 12864_2019_6438_MOESM7_ESM.xlsx]

## Sheet: sheet1
Table S4 The DEGs present in at least three samples infected by Xoo or at least two samples infected by Mor with PICEs in their promoters
Gene symbol (DEG in this study)	Gene-ID (RAP-DB) (Gene with PICEs in its promoter*)
LOC107276358	Os03g0324300
LOC4323901	Os01g0303300
LOC4323975	Os01g0518500
LOC4323991	Os01g0514000
LOC4324167	Os01g0735300
LOC4324280	Os01g0232500
LOC4324323	Os01g0913400
LOC4324404	Os01g0683100
LOC4324674	Os01g0558500
LOC4324717	Os01g0723400
LOC4324843	Os01g0880400
LOC4324947	Os01g0872100
LOC4325049	Os01g0867900
LOC4325244	Os01g0960500
LOC4325339	Os01g0183800
LOC4325392	Os01g0958800
LOC4325410	Os01g0956200
LOC4325442	Os01g0375000
LOC4325458	Os01g0143300
LOC4325541	Os01g0747400
LOC4325567	Os01g0212100
LOC4325600	Os01g0769700
LOC4326014	Os01g0357100
LOC4326321	Os01g0667600
LOC4326324	Os01g0667900
LOC4326402	Os01g0973500
LOC4326550	Os01g0743300
LOC4326659	Os01g0627800
LOC4326689	Os01g0626300
LOC4326761	Os01g0247500
LOC4326905	Os01g0279700
LOC4326910	Os01g0280500
LOC4327300	Os01g0191500
LOC4327353	Os01g0810600
LOC4327365	Os01g0837000
LOC4327627	Os01g0798500
LOC4327639	Os01g0170900
LOC4327665	Os01g0588200
LOC4327671	Os01g0706000
LOC4327824	Os01g0709500
LOC4327833	Os01g0711000
LOC4327976	Os02g0100800
LOC4328225	Os02g0135500
LOC4328237	Os02g0137400
LOC4328264	Os02g0141000
LOC4328273	Os02g0142800
LOC4328469	Os02g0175100
LOC4328789	Os02g0227200
LOC4328820	Os02g0234500
LOC4329137	Os02g0313700
LOC4329182	Os02g0325100
LOC4329504	Os02g0522300
LOC4329516	Os02g0525600
LOC4329700	Os02g0565000
LOC4329701	Os02g0565100
LOC4329866	Os02g0596500
LOC4329993	Os02g0617500
LOC4330000	Os02g0618200
LOC4330068	Os02g0633400
LOC4330168	Os02g0651300
LOC4330375	Os02g0690200
LOC4330402	Os02g0696500
LOC4330461	Os02g0705400
LOC4330463	Os02g0705600
LOC4330521	Os02g0715400
LOC4330574	Os02g0724000
LOC4330591	Os02g0726500
LOC4330595	Os02g0727300
LOC4330653	Os02g0735900
LOC4330724	Os02g0747600
LOC4330805	Os02g0761000
LOC4330895	Os02g0775200
LOC4330914	Os02g0778900
LOC4331061	Os02g0805100
LOC4331210	Os02g0825500
LOC4331339	Os03g0108600
LOC4331389	Os03g0114800
LOC4331511	Os03g0131400
LOC4331515	Os03g0132000
LOC4331522	Os03g0133300
LOC4331604	Os03g0145700
LOC4331608	Os03g0146100
LOC4331680	Os03g0158200
LOC4331797	Os03g0175200
LOC4332057	Os03g0215000
LOC4332095	Os03g0221200
LOC4332106	Os03g0223000
LOC4332213	Os03g0241600
LOC4332286	Os03g0254800
LOC4332333	Os03g0263400
LOC4332341	Os03g0264400
LOC4332364	Os03g0267300
LOC4332409	Os03g0275500
LOC4332426	Os03g0278300
LOC4332508	Os03g0291800
LOC4332578	Os03g0301800
LOC4332712	Os03g0326500
LOC4332714	Os03g0327100
LOC4332750	Os03g0334200
LOC4332906	Os03g0364400
LOC4333169	Os03g0428800
LOC4333171	Os03g0429800
LOC4333235	Os03g0454100
LOC4333307	Os03g0576900
LOC4333560	Os03g0644400
LOC4333605	Os03g0654700
LOC4333648	Os03g0663400
LOC4333690	Os03g0670700
LOC4333912	Os03g0717000
LOC4333988	Os03g0729300
LOC4334003	Os03g0731900
LOC4334080	Os03g0745000
LOC4334091	Os03g0746700
LOC4334350	Os03g0786400
LOC4334417	Os03g0795800
LOC4334418	Os03g0795900
LOC4334509	Os03g0807400
LOC4334614	Os03g0823000
LOC4334671	Os03g0831500
LOC4334711	Os03g0837300
LOC4334750	Os03g0843500
LOC4334952	Os04g0117100
LOC4334987	Os04g0127200
LOC4335611	Os04g0376500
LOC4335640	Os04g0382300
LOC4335770	Os04g0410600
LOC4335788	Os04g0413100
LOC4335864	Os04g0430000
LOC4336017	Os04g0454200
LOC4336076	Os04g0463500
LOC4336077	Os04g0463600
LOC4336145	Os04g0474800
LOC4336185	Os04g0481300
LOC4336207	Os04g0485100
LOC4336209	Os04g0485300
LOC4336435	Os04g0523100
LOC4336468	Os04g0528300
LOC4336589	Os04g0550400
LOC4336618	Os04g0555300
LOC4336640	Os04g0558700
LOC4336649	Os04g0560200
LOC4336652	Os04g0560700
LOC4336653	Os04g0560600
LOC4336830	Os04g0592400
LOC4336831	Os04g0592500
LOC4336986	Os04g0615000
LOC4337045	Os04g0623200
LOC4337088	Os04g0629100
LOC4337229	Os04g0650700
LOC4337283	Os04g0660500
LOC4337354	Os04g0670600
LOC4337359	Os04g0671200
LOC4337421	Os04g0679400
LOC4337468	Os04g0686000
LOC4337512	Os04g0692200
LOC4337583	Os05g0108800
LOC4338199	Os05g0243300
LOC4338348	Os05g0301500
LOC4338414	Os05g0323100
LOC4338750	Os05g0405000
LOC4338820	Os05g0419800
LOC4338843	Os05g0423500
LOC4339094	Os05g0475300
LOC4339157	Os05g0489600
LOC4339248	Os05g0503300
LOC4339398	Os05g0528200
LOC4339457	Os05g0539400
LOC4339507	Os05g0547600
LOC4339508	Os05g0547700
LOC4339548	Os05g0553400
LOC4339555	Os05g0554500
LOC4339562	Os05g0555700
LOC4339747	Os05g0584400
LOC4339859	Os06g0105400
LOC4339892	Os06g0111500
LOC4340049	Os06g0137600
LOC4340057	Os06g0138700
LOC4340057	Os06g0139000
LOC4340133	Os03g0838800
LOC4340186	Os06g0157800
LOC4340258	Os06g0168600
LOC4340377	Os06g0192800
LOC4340427	Os06g0203800
LOC4340450	Os06g0209300
LOC4340459	Os06g0210500
LOC4340475	Os06g0214100
LOC4340486	Os06g0215900
LOC4340739	Os06g0274000
LOC4340748	Os06g0275500
LOC4340800	Os06g0294600
LOC4341019	Os06g0472200
LOC4341127	Os06g0505700
LOC4341476	Os06g0605900
LOC4341840	Os06g0677700
LOC4341862	Os06g0681700
LOC4342169	Os07g0101200
LOC4342198	Os07g0106200
LOC4342205	Os07g0107800
LOC4342364	Os07g0139400
LOC4342472	Os07g0164100
LOC4342510	Os07g0170300
LOC4342543	Os07g0176900
LOC4342619	Os07g0190900
LOC4342884	Os07g0265100
LOC4342958	Os07g0294800
LOC4343030	Os07g0418200
LOC4343067	Os07g0434700
LOC4343096	Os07g0442000
LOC4343357	Os07g0511000
LOC4343380	Os07g0516300
LOC4343446	Os07g0530100
LOC4343637	Os07g0567700
LOC4343644	Os07g0568600
LOC4343698	Os07g0575600
LOC4343702	Os07g0576000
LOC4343720	Os07g0580700
LOC4343756	Os07g0587200
LOC4343760	Os07g0588200
LOC4343793	Os07g0596300
LOC4344144	Os07g0655900
LOC4344199	Os07g0663800
LOC4344314	Os07g0682700
LOC4344346	Os07g0687400
LOC4344347	Os07g0687500
LOC4344473	Os08g0109800
LOC4344590	Os08g0130500
LOC4344713	Os08g0159500
LOC4345184	Os08g0290100
LOC4345432	Os08g0378000
LOC4345457	Os08g0386300
LOC4345707	Os08g0446200
LOC4345877	Os08g0485400
LOC4345930	Os08g0496900
LOC4345979	Os08g0506000
LOC4346171	Os08g0538000
LOC4346228	Os08g0546700
LOC4346231	Os08g0547000
LOC4346297	Os08g0557400
LOC4346298	Os08g0557500
LOC4346344	Os08g0564300
LOC4346945	Os09g0385700
LOC4346968	Os09g0394300
LOC4347155	Os09g0437500
LOC4347220	Os09g0450200
LOC4347225	Os09g0451400
LOC4347356	Os09g0474300
LOC4347357	Os09g0474800
LOC4347637	Os09g0526600
LOC4347745	Os09g0543100
LOC4347833	Os09g0558200
LOC4347927	Os09g0572700
LOC4347977	Os10g0113000
LOC4348155	Os10g0160600
LOC4348223	Os10g0187500
LOC4348287	Os10g0213700
LOC4348819	Os10g0462300
LOC4348839	Os10g0465800
LOC4348853	Os10g0467800
LOC4348888	Os10g0476000
LOC4349217	Os10g0532600
LOC4349239	Os10g0536500
LOC4349374	Os10g0560000
LOC4349464	Os10g0572300
LOC4349477	Os10g0573900
LOC4349524	Os10g0580900
LOC4349633	Os11g0121400
LOC4349644	Os11g0129000
LOC4349644	Os12g0125800
LOC4349671	Os11g0130200
LOC4349672	Os11g0130300
LOC4349705	Os11g0135000
LOC4349913	Os11g0174000
LOC4350033	Os11g0207200
LOC4350823	Os11g0592200
LOC4351307	Os11g0113700
LOC4351307	Os12g0113500
LOC4351476	Os12g0142600
LOC4351995	Os12g0285600
LOC4352197	Os12g0468600
LOC4352533	Os12g0563400
LOC4352605	Os12g0574900
LOC4352653	Os12g0583700
LOC4352887	Os12g0635700
LOC4352905	Os12g0638200
LOC4352923	Os12g0640600
LOC9267387	Os02g0782300
LOC9267436	Os05g0571300
LOC9267698	Os06g0343100
LOC9267789	Os05g0310500
LOC9268698	Os05g0418100
LOC9268726	Os07g0181500
LOC9269164	Os01g0111300
LOC9269176	Os02g0815700
LOC9269832	Os09g0513100
LOC9270248	Os11g0572500
LOC9270353	Os01g0966000
LOC9270807	Os07g0166600
LOC9271423	Os10g0142900
LOC9271634	Os09g0482740
LOC9271804	Os04g0564700
LOC9272252	Os04g0370100
Os05g0523200	Os05g0523200
Os07g0613600	Os07g0613600
Os09g0112100	Os09g0112100
*These genes were identified to be under the control of promoters with PICEs (Kong et al., 2018).
