# Supplementary material for: Identification and characterization of genes frequently responsive to Xanthomonas oryzae pv. oryzae and Magnaporthe oryzae infections in rice
Source: BMC Genomics. 2020 Jan 6;21:21. doi: 10.1186/s12864-019-6438-y (PMC6945429; doi:10.1186/s12864-019-6438-y)
Supplement: Supplementary file 8 — Additional file 8: Table S5. The distribution of the cellular component ontology for the up-regulated genes by Xoo in the rice microarray data. [file 12864_2019_6438_MOESM8_ESM.xlsx]

## Sheet: sheet1
Table S5 The distribution of the cellular component ontology for the up-regulated genes by Xoo in the rice microarray data
Cellular component	Number of sample
Ribosome	113
GO:0032040~small-subunit processome	15
GO:0022627~cytosolic small ribosomal subunit	14
GO:0022625~cytosolic large ribosomal subunit	14
GO:0030687~preribosome, large subunit precursor	14
GO:0005840~ribosome	13
GO:0030686~90S preribosome	10
GO:0070545~PeBoW complex	9
GO:0015934~large ribosomal subunit	7
GO:0015935~small ribosomal subunit	6
GO:0034388~Pwp2p-containing subcomplex of 90S preribosome	6
GO:0030688~preribosome, small subunit precursor	2
GO:0034457~Mpp10 complex	2
GO:0022626~cytosolic ribosome	1
snRNP complex and spliceosome	75
GO:0005682~U5 snRNP	10
GO:0005685~U1 snRNP	10
GO:0097526~spliceosomal tri-snRNP complex	10
GO:0005686~U2 snRNP	9
GO:0005687~U4 snRNP	9
GO:0071011~precatalytic spliceosome	8
GO:0071013~catalytic step 2 spliceosome	6
GO:0071010~prespliceosome	4
GO:0000243~commitment complex	3
GO:0005689~U12-type spliceosomal complex	3
GO:0046540~U4/U6 x U5 tri-snRNP complex	2
GO:0071004~U2-type prespliceosome	1
Membrane	64
GO:0005887~integral component of plasma membrane	12
GO:0016021~integral component of membrane	11
GO:0005886~plasma membrane	11
GO:0016020~membrane	10
GO:0046658~anchored component of plasma membrane	7
GO:0031965~nuclear membrane	4
GO:0031969~chloroplast membrane	2
GO:0032580~Golgi cisterna membrane	1
GO:0031225~anchored component of membrane	1
GO:0005789~endoplasmic reticulum membrane	1
GO:0005778~peroxisomal membrane	1
GO:0005743~mitochondrial inner membrane	1
GO:0005741~mitochondrial outer membrane	1
GO:0000139~Golgi membrane	1
Nucleus	54
GO:0005730~nucleolus	14
GO:0000176~nuclear exosome (RNase complex)	11
GO:0005654~nucleoplasm	10
GO:0031080~nuclear pore outer ring	6
GO:0000784~nuclear chromosome, telomeric region	4
GO:0031965~nuclear membrane	4
GO:0000786~nucleosome	2
GO:0005634~nucleus	2
GO:0034399~nuclear periphery	1
Mitochondrion	49
GO:0005759~mitochondrial matrix	17
GO:0005739~mitochondrion	11
GO:0005762~mitochondrial large ribosomal subunit	11
GO:0005758~mitochondrial intermembrane space	5
GO:0005742~mitochondrial outer membrane translocase complex	3
GO:0005741~mitochondrial outer membrane	1
GO:0005743~mitochondrial inner membrane	1
snoRNP complex	34
GO:0031428~box C/D snoRNP complex	15
GO:0031429~box H/ACA snoRNP complex	13
GO:0005732~small nucleolar ribonucleoprotein complex	6
Chloroplast	23
GO:0009570~chloroplast stroma	11
GO:0009507~chloroplast	9
GO:0031969~chloroplast membrane	2
GO:0009941~chloroplast envelope	1
Exosome	19
GO:0000176~nuclear exosome (RNase complex)	11
GO:0000177~cytoplasmic exosome (RNase complex)	8
Others	203
GO:0005829~cytosol	21
GO:0005737~cytoplasm	10
GO:0005666~DNA-directed RNA polymerase III complex	9
GO:0019013~viral nucleocapsid	9
GO:0034715~pICln-Sm protein complex	9
GO:0034719~SMN-Sm protein complex	9
GO:0005853~eukaryotic translation elongation factor 1 complex	8
GO:0008250~oligosaccharyltransferase complex	8
GO:0009536~plastid	8
GO:0005736~DNA-directed RNA polymerase I complex	6
GO:0005773~vacuole	6
GO:0005783~endoplasmic reticulum	6
GO:0005852~eukaryotic translation initiation factor 3 complex	6
GO:0009506~plasmodesma	6
GO:0009514~glyoxysome	6
GO:0016282~eukaryotic 43S preinitiation complex	6
GO:0033290~eukaryotic 48S preinitiation complex	6
GO:0005576~extracellular region	5
GO:0005622~intracellular	5
GO:0005663~DNA replication factor C complex	5
GO:0005777~peroxisome	4
GO:0030870~Mre11 complex	4
GO:0005643~nuclear pore	3
GO:0033588~Elongator holoenzyme complex	3
GO:0045252~oxoglutarate dehydrogenase complex	3
GO:0005874~microtubule	2
GO:0005950~anthranilate synthase complex	2
GO:0009505~plant-type cell wall	2
GO:0010598~NAD(P)H dehydrogenase complex (plastoquinone)	2
GO:0030126~COPI vesicle coat	2
GO:0030529~intracellular ribonucleoprotein complex	2
GO:0032389~MutLalpha complex	2
GO:0035267~NuA4 histone acetyltransferase complex	2
GO:0042807~central vacuole	2
GO:0045254~pyruvate dehydrogenase complex	2
GO:1990726~Lsm1-7-Pat1 complex	2
GO:0000015~phosphopyruvate hydratase complex	1
GO:0005618~cell wall	1
GO:0005787~signal peptidase complex	1
GO:0005788~endoplasmic reticulum lumen	1
GO:0005794~Golgi apparatus	1
GO:0005802~trans-Golgi network	1
GO:0009508~plastid chromosome	1
GO:0035861~site of double-strand break	1
GO:0043527~tRNA methyltransferase complex	1
GO:0046930~pore complex	1
