# Supplementary material for: Identification and characterization of genes frequently responsive to Xanthomonas oryzae pv. oryzae and Magnaporthe oryzae infections in rice
Source: BMC Genomics. 2020 Jan 6;21:21. doi: 10.1186/s12864-019-6438-y (PMC6945429; doi:10.1186/s12864-019-6438-y)
Supplement: Supplementary file 9 — Additional file 9: Table S6. The distribution of the cellular component ontology for the down-regulated genes by Xoo in the rice microarray data. [file 12864_2019_6438_MOESM9_ESM.xlsx]

## Sheet: sheet1
Table S6 The distribution of the cellular component ontology for the down-regulated genes by Xoo in the rice microarray data
Cellular component	Number of sample
Chloroplast	203
GO:0009941~chloroplast envelope	27
GO:0009570~chloroplast stroma	27
GO:0009535~chloroplast thylakoid membrane	26
GO:0009507~chloroplast	25
GO:0009579~thylakoid	17
GO:0009654~photosystem II oxygen evolving complex	16
GO:0031969~chloroplast membrane	14
GO:0009534~chloroplast thylakoid	12
GO:0031977~thylakoid lumen	10
GO:0042651~thylakoid membrane	6
GO:0009522~photosystem I	6
GO:0042644~chloroplast nucleoid	5
GO:0009543~chloroplast thylakoid lumen	4
GO:0009538~photosystem I reaction center	3
GO:0009523~photosystem II	3
GO:0009840~chloroplastic endopeptidase Clp complex	2
Membrane	78
GO:0016020~membrane	16
GO:0005887~integral component of plasma membrane	14
GO:0031969~chloroplast membrane	14
GO:0019898~extrinsic component of membrane	12
GO:0042651~thylakoid membrane	6
GO:0016021~integral component of membrane	5
GO:0005886~plasma membrane	4
GO:0009705~plant-type vacuole membrane	3
GO:0005774~vacuolar membrane	2
GO:0012506~vesicle membrane	2
Ribosome	16
GO:0005840~ribosome	11
GO:0015934~large ribosomal subunit	4
GO:0005762~mitochondrial large ribosomal subunit	1
Mitochondrion	12
GO:0005739~mitochondrion	7
GO:0005759~mitochondrial matrix	4
GO:0005762~mitochondrial large ribosomal subunit	1
Nucleus	12
GO:0009295~nucleoid	6
GO:0000176~nuclear exosome (RNase complex)	4
GO:0005634~nucleus	2
Exosome	7
GO:0000176~nuclear exosome (RNase complex)	4
GO:0000177~cytoplasmic exosome (RNase complex)	3
Others	112
GO:0009536~plastid	27
GO:0010598~NAD(P)H dehydrogenase complex (plastoquinone)	19
GO:0010287~plastoglobule	16
GO:0009508~plastid chromosome	7
GO:0010319~stromule	7
GO:0043231~intracellular membrane-bounded organelle	7
GO:0009501~amyloplast	6
GO:0005773~vacuole	5
GO:0015629~actin cytoskeleton	4
GO:0031248~protein acetyltransferase complex	4
GO:0005829~cytosol	3
GO:0005777~peroxisome	2
GO:0016459~myosin complex	2
GO:0005737~cytoplasm	1
GO:0030529~intracellular ribonucleoprotein complex	1
GO:0032040~small-subunit processome	1
