# Supplementary material for: Identification and characterization of genes frequently responsive to Xanthomonas oryzae pv. oryzae and Magnaporthe oryzae infections in rice
Source: BMC Genomics. 2020 Jan 6;21:21. doi: 10.1186/s12864-019-6438-y (PMC6945429; doi:10.1186/s12864-019-6438-y)
Supplement: Supplementary file 10 — Additional file 10: Table S7. The distribution of the biological process ontology for the up-regulated genes by Xoo in the rice microarray data. [file 12864_2019_6438_MOESM10_ESM.xlsx]

## Sheet: sheet1
Table S7 The distribution of the biological process ontology for the down-regulated genes by Xoo in the rice microarray data
Biological process	Number of sample
Chloroplast organization and photosynthesis	130
GO:0009658~chloroplast organization	19
GO:0015995~chlorophyll biosynthetic process	16
GO:0015979~photosynthesis	15
GO:0010206~photosystem II repair	13
GO:0009773~photosynthetic electron transport in photosystem I	10
GO:0010207~photosystem II assembly	10
GO:0010027~thylakoid membrane organization	10
GO:0009416~response to light stimulus	9
GO:0009768~photosynthesis, light harvesting in photosystem I	8
GO:0010304~PSII associated light-harvesting complex II catabolic process	5
GO:0031425~chloroplast RNA processing	4
GO:0009765~photosynthesis, light harvesting	3
GO:0010205~photoinhibition	3
GO:0009853~photorespiration	2
GO:0009902~chloroplast relocation	1
GO:0010109~regulation of photosynthesis	1
GO:0045038~protein import into chloroplast thylakoid membrane	1
Carbohydrate biosynthesis, transport and metabolism	82
GO:0005986~sucrose biosynthetic process	9
GO:0035428~hexose transmembrane transport	8
GO:0046323~glucose import	8
GO:0019252~starch biosynthetic process	8
GO:0006189~'de novo' IMP biosynthetic process	6
GO:0008643~carbohydrate transport	5
GO:0030244~cellulose biosynthetic process	5
GO:0070413~trehalose metabolism in response to stress	5
GO:0005992~trehalose biosynthetic process	4
GO:0006000~fructose metabolic process	4
GO:0006001~fructose catabolic process	3
GO:0006096~glycolytic process	3
GO:0005978~glycogen biosynthetic process	2
GO:0006002~fructose 6-phosphate metabolic process	2
GO:0006094~gluconeogenesis	2
GO:0009298~GDP-mannose biosynthetic process	2
GO:0005975~carbohydrate metabolic process	1
GO:0006006~glucose metabolic process	1
GO:0006032~chitin catabolic process	1
GO:0030388~fructose 1,6-bisphosphate metabolic process	1
GO:0034219~carbohydrate transmembrane transport	1
GO:0019388~galactose catabolic process	1
Translation, post-translational regulation	79
GO:0032544~plastid translation	18
GO:0006412~translation	11
GO:0018298~protein-chromophore linkage	10
GO:0006457~protein folding	8
GO:0006518~peptide metabolic process	6
GO:0006470~protein dephosphorylation	5
GO:0032543~mitochondrial translation	4
GO:0006474~N-terminal protein amino acid acetylation	4
GO:0061077~chaperone-mediated protein folding	3
GO:0070125~mitochondrial translational elongation	2
GO:0006468~protein phosphorylation	2
GO:0051085~chaperone mediated protein folding requiring cofactor	2
GO:0006418~tRNA aminoacylation for protein translation	1
GO:0030091~protein repair	1
GO:0051603~proteolysis involved in cellular protein catabolic process	1
GO:0070084~protein initiator methionine removal	1
Transport	72
GO:0055085~transmembrane transport	14
GO:0006855~drug transmembrane transport	11
GO:0003333~amino acid transmembrane transport	10
GO:0035725~sodium ion transmembrane transport	8
GO:0098656~anion transmembrane transport	7
GO:0006810~transport	5
GO:0006814~sodium ion transport	4
GO:0034220~ion transmembrane transport	4
GO:0006829~zinc II ion transport	3
GO:0071577~zinc II ion transmembrane transport	3
GO:0030001~metal ion transport	2
GO:1902600~hydrogen ion transmembrane transport	1
Vitamin and other secondary metabolite biosynthesis	50
GO:0042819~vitamin B6 biosynthetic process	6
GO:0042823~pyridoxal phosphate biosynthetic process	6
GO:0042372~phylloquinone biosynthetic process	2
GO:0009443~pyridoxal 5'-phosphate salvage	1
GO:0010189~vitamin E biosynthetic process	1
GO:0009813~flavonoid biosynthetic process	9
GO:0052696~flavonoid glucuronidation	7
GO:0016114~terpenoid biosynthetic process	6
GO:0015969~guanosine tetraphosphate metabolic process	6
GO:0016117~carotenoid biosynthetic process	3
GO:0044550~secondary metabolite biosynthetic process	2
GO:0008299~isoprenoid biosynthetic process	1
Defense response	41
GO:0034599~cellular response to oxidative stress	12
GO:0042594~response to starvation	6
GO:0009414~response to water deprivation	3
GO:0010043~response to zinc ion	3
GO:0080167~response to karrikin	3
GO:0006950~response to stress	2
GO:0006986~response to unfolded protein	2
GO:0070483~detection of hypoxia	2
GO:0009061~anaerobic respiration	2
GO:0042542~response to hydrogen peroxide	1
GO:0045471~response to ethanol	1
GO:0046685~response to arsenic-containing substance	1
GO:0046686~response to cadmium ion	1
GO:0046688~response to copper ion	1
GO:0009817~defense response to fungus, incompatible interaction	1
Development	40
GO:0009793~embryo development ending in seed dormancy	8
GO:0048481~plant ovule development	6
GO:0009909~regulation of flower development	5
GO:0032502~developmental process	5
GO:0009833~plant-type primary cell wall biogenesis	5
GO:0030154~cell differentiation	3
GO:0010150~leaf senescence	2
GO:0048868~pollen tube development	2
GO:0071555~cell wall organization	2
GO:0009834~plant-type secondary cell wall biogenesis	1
GO:0009908~flower development	1
Post-transcriptional regulation	39
GO:0008380~RNA splicing	10
GO:0071028~nuclear mRNA surveillance	4
GO:0034475~U4 snRNA 3'-end processing	4
GO:0006351~transcription, DNA-templated	3
GO:0006355~regulation of transcription, DNA-templated	3
GO:0006396~RNA processing	3
GO:0010501~RNA secondary structure unwinding	3
GO:0030488~tRNA methylation	2
GO:0071051~polyadenylation-dependent snoRNA 3'-end processing	2
GO:0006357~regulation of transcription from RNA polymerase II promoter	1
GO:0006400~tRNA modification	1
GO:0016556~mRNA modification	1
GO:0031047~gene silencing by RNA	1
GO:0000373~Group II intron splicing	1
Hormone regulation	31
GO:0009735~response to cytokinin	18
GO:0009736~cytokinin-activated signaling pathway	7
GO:0010268~brassinosteroid homeostasis	2
GO:0009737~response to abscisic acid	1
GO:0009738~abscisic acid-activated signaling pathway	1
GO:0009851~auxin biosynthetic process	1
GO:0009734~auxin-activated signaling pathway	1
Amino acid biosynthesis and metabolism	30
GO:0008652~cellular amino acid biosynthetic process	9
GO:0018026~peptidyl-lysine monomethylation	4
GO:0008295~spermidine biosynthetic process	3
GO:0009089~lysine biosynthetic process via diaminopimelate	3
GO:0006749~glutathione metabolic process	2
GO:0018171~peptidyl-cysteine oxidation	2
GO:0006040~amino sugar metabolic process	1
GO:0006520~cellular amino acid metabolic process	1
GO:0006536~glutamate metabolic process	1
GO:0006542~glutamine biosynthetic process	1
GO:0009097~isoleucine biosynthetic process	1
GO:0009099~valine biosynthetic process	1
GO:0006535~cysteine biosynthetic process from serine	1
Photomorphogenesis	20
GO:0009640~photomorphogenesis	11
GO:0048573~photoperiodism, flowering	4
GO:0009648~photoperiodism	1
GO:0071482~cellular response to light stimulus	3
GO:0009585~red, far-red light phototransduction	1
rRNA maturation, processing and modification	10
GO:0070475~rRNA base methylation	4
GO:0016075~rRNA catabolic process	2
GO:0031125~rRNA 3'-end processing	2
GO:0000462~maturation of SSU-rRNA from tricistronic rRNA transcript (SSU-rRNA, 5.8S rRNA, LSU-rRNA)	1
GO:0006364~rRNA processing	1
Others	218
GO:0000160~phosphorelay signal transduction system	12
GO:0000103~sulfate assimilation	11
GO:0006782~protoporphyrinogen IX biosynthetic process	11
GO:0009435~NAD biosynthetic process	11
GO:0045337~farnesyl diphosphate biosynthetic process	10
GO:0007165~signal transduction	9
GO:0010190~cytochrome b6f complex assembly	9
GO:1901657~glycosyl compound metabolic process	9
GO:0042255~ribosome assembly	9
GO:0042254~ribosome biogenesis	4
GO:0008152~metabolic process	8
GO:0032259~methylation	8
GO:0045454~cell redox homeostasis	7
GO:0055114~oxidation-reduction process	5
GO:0006662~glycerol ether metabolic process	7
GO:0006696~ergosterol biosynthetic process	7
GO:0006629~lipid metabolic process	6
GO:0048511~rhythmic process	4
GO:0007623~circadian rhythm	3
GO:0030042~actin filament depolymerization	4
GO:0009992~cellular water homeostasis	4
GO:0022900~electron transport chain	4
GO:0035556~intracellular signal transduction	4
GO:0006108~malate metabolic process	3
GO:0006614~SRP-dependent cotranslational protein targeting to membrane	3
GO:0006633~fatty acid biosynthetic process	3
GO:0015977~carbon fixation	3
GO:0019288~isopentenyl diphosphate biosynthetic process, methylerythritol 4-phosphate pathway	3
GO:0061088~regulation of sequestering of zinc ion	3
GO:0019722~calcium-mediated signaling	2
GO:0006081~cellular aldehyde metabolic process	2
GO:0006265~DNA topological change	2
GO:0006281~DNA repair	2
GO:0009567~double fertilization forming a zygote and endosperm	2
GO:0016123~xanthophyll biosynthetic process	2
GO:0016126~sterol biosynthetic process	2
GO:0044205~'de novo' UMP biosynthetic process	2
GO:0046916~cellular transition metal ion homeostasis	2
GO:0000165~MAPK cascade	1
GO:0006809~nitric oxide biosynthetic process	1
GO:0006020~inositol metabolic process	1
GO:0006177~GMP biosynthetic process	1
GO:0006207~'de novo' pyrimidine nucleobase biosynthetic process	1
GO:0006779~porphyrin-containing compound biosynthetic process	1
GO:0006783~heme biosynthetic process	1
GO:0006807~nitrogen compound metabolic process	1
GO:0009234~menaquinone biosynthetic process	1
GO:0009590~detection of gravity	1
GO:0010468~regulation of gene expression	1
GO:0019358~nicotinate nucleotide salvage	1
GO:0042128~nitrate assimilation	1
GO:0070681~glutaminyl-tRNAGln biosynthesis via transamidation	1
GO:0046839~phospholipid dephosphorylation	1
GO:0046854~phosphatidylinositol phosphorylation	1
