# Supplementary material for: Identification and characterization of genes frequently responsive to Xanthomonas oryzae pv. oryzae and Magnaporthe oryzae infections in rice
Source: BMC Genomics. 2020 Jan 6;21:21. doi: 10.1186/s12864-019-6438-y (PMC6945429; doi:10.1186/s12864-019-6438-y)
Supplement: Supplementary file 11 — Additional file 11: Table S8. The distribution of the biological process ontology for the down-regulated genes by Xoo in the rice microarray data. [file 12864_2019_6438_MOESM11_ESM.xlsx]

## Sheet: sheet1
Table S8 The distribution of the biological process ontology for the up-regulated genes by Xoo in the rice microarray data
Biological process	Number of sample
rRNA maturation, processing and modification	163
GO:0000470~maturation of LSU-rRNA	14
GO:0000463~maturation of LSU-rRNA from tricistronic rRNA transcript (SSU-rRNA, 5.8S rRNA, LSU-rRNA)	14
GO:0000462~maturation of SSU-rRNA from tricistronic rRNA transcript (SSU-rRNA, 5.8S rRNA, LSU-rRNA)	14
GO:0006364~rRNA processing	14
GO:0006364~rRNA processing	14
GO:0031118~rRNA pseudouridine synthesis	12
GO:0031118~rRNA pseudouridine synthesis	12
GO:0000466~maturation of 5.8S rRNA from tricistronic rRNA transcript (SSU-rRNA, 5.8S rRNA, LSU-rRNA)	10
GO:0030490~maturation of SSU-rRNA	10
GO:0000469~cleavage involved in rRNA processing	8
GO:0000469~cleavage involved in rRNA processing	8
GO:0000453~enzyme-directed rRNA 2'-O-methylation	6
GO:0071035~nuclear polyadenylation-dependent rRNA catabolic process	5
GO:0071035~nuclear polyadenylation-dependent rRNA catabolic process	5
GO:0000447~endonucleolytic cleavage in ITS1 to separate SSU-rRNA from 5.8S rRNA and LSU-rRNA from tricistronic rRNA transcript (SSU-rRNA, 5.8S rRNA, LSU-rRNA)	4
GO:0000460~maturation of 5.8S rRNA	3
GO:0000154~rRNA modification	3
GO:0000154~rRNA modification	3
GO:0070475~rRNA base methylation	3
GO:0031167~rRNA methylation	1
Transcription, post-transcriptional regulation	130
GO:0031120~snRNA pseudouridine synthesis	12
GO:1903507~negative regulation of nucleic acid-templated transcription	10
GO:0006396~RNA processing	10
GO:0010501~RNA secondary structure unwinding	10
GO:0008380~RNA splicing	8
GO:0034427~nuclear-transcribed mRNA catabolic process, exonucleolytic, 3'-5'	8
GO:0034475~U4 snRNA 3'-end processing	8
GO:0006383~transcription from RNA polymerase III promoter	7
GO:0008033~tRNA processing	7
GO:0071051~polyadenylation-dependent snoRNA 3'-end processing	7
GO:0006360~transcription from RNA polymerase I promoter	6
GO:0036265~RNA (guanine-N7)-methylation	6
GO:0043928~exonucleolytic nuclear-transcribed mRNA catabolic process involved in deadenylation-dependent decay	5
GO:0071038~nuclear polyadenylation-dependent tRNA catabolic process	5
GO:0002098~tRNA wobble uridine modification	4
GO:0030488~tRNA methylation	3
GO:0006353~DNA-templated transcription, termination	2
GO:0006366~transcription from RNA polymerase II promoter	2
GO:0000495~box H/ACA snoRNA 3'-end processing	2
GO:0006397~mRNA processing	2
GO:1990481~mRNA pseudouridine synthesis	2
GO:0006351~transcription, DNA-templated	1
GO:0006355~regulation of transcription, DNA-templated	1
GO:0001510~RNA methylation	1
GO:0006425~glutaminyl-tRNA aminoacylation	1
Translation, post-translational regulation	120
GO:0006412~translation	15
GO:0006457~protein folding	15
GO:0002181~cytoplasmic translation	13
GO:0006414~translational elongation	12
GO:0032543~mitochondrial translation	9
GO:0006446~regulation of translational initiation	6
GO:0006465~signal peptide processing	5
GO:0045905~positive regulation of translational termination	4
GO:0045901~positive regulation of translational elongation	4
GO:0006627~protein processing involved in protein targeting to mitochondrion	4
GO:0006624~vacuolar protein processing	4
GO:0006452~translational frameshifting	4
GO:0080163~regulation of protein serine/threonine phosphatase activity	4
GO:0006468~protein phosphorylation	3
GO:0006486~protein glycosylation	3
GO:0018279~protein N-linked glycosylation via asparagine	3
GO:0016485~protein processing	2
GO:0006418~tRNA aminoacylation for protein translation	2
GO:0006417~regulation of translation	2
GO:0016485~protein processing	2
GO:0061077~chaperone-mediated protein folding	1
GO:0042026~protein refolding	1
GO:0009306~protein secretion	1
GO:0046777~protein autophosphorylation	1
Defense response	108
GO:0006950~response to stress	12
GO:0009414~response to water deprivation	12
GO:0009992~cellular water homeostasis	7
GO:0009415~response to water	4
GO:0009611~response to wounding	12
GO:0031347~regulation of defense response	10
GO:0006952~defense response	5
GO:0009631~cold acclimation	7
GO:0009409~response to cold	4
GO:0009408~response to heat	4
GO:0034605~cellular response to heat	2
GO:0009266~response to temperature stimulus	2
GO:0006979~response to oxidative stress	4
GO:0000302~response to reactive oxygen species	1
GO:0042542~response to hydrogen peroxide	1
GO:0070301~cellular response to hydrogen peroxide	1
GO:0051707~response to other organism	5
GO:0009620~response to fungus	2
GO:0010200~response to chitin	2
GO:0009623~response to parasitic fungus	1
GO:0050832~defense response to fungus	1
GO:0009617~response to bacterium	2
GO:0042742~defense response to bacterium	1
GO:0046685~response to arsenic-containing substance	1
GO:0046686~response to cadmium ion	1
GO:0046688~response to copper ion	1
GO:0045471~response to ethanol	1
GO:0010212~response to ionizing radiation	1
GO:0080167~response to karrikin	1
Carbohydrate biosynthesis, transport and metabolism	70
GO:0005975~carbohydrate metabolic process	14
GO:0006032~chitin catabolic process	11
GO:0006189~'de novo' IMP biosynthetic process	11
GO:0006098~pentose-phosphate shunt	9
GO:0006012~galactose metabolic process	7
GO:0006096~glycolytic process	4
GO:0005985~sucrose metabolic process	2
GO:0009298~GDP-mannose biosynthetic process	2
GO:1901137~carbohydrate derivative biosynthetic process	2
GO:0000272~polysaccharide catabolic process	1
GO:0006013~mannose metabolic process	1
GO:0006024~glycosaminoglycan biosynthetic process	1
GO:0010411~xyloglucan metabolic process	1
GO:0015770~sucrose transport	1
GO:0034219~carbohydrate transmembrane transport	1
GO:0035428~hexose transmembrane transport	1
GO:0046323~glucose import	1
Ribosome biogenesis and assembly	65
GO:0042273~ribosomal large subunit biogenesis	13
GO:0000027~ribosomal large subunit assembly	13
GO:0000028~ribosomal small subunit assembly	12
GO:0042274~ribosomal small subunit biogenesis	10
GO:0042254~ribosome biogenesis	9
GO:0042255~ribosome assembly	8
Transport	56
GO:0003333~amino acid transmembrane transport	8
GO:0035725~sodium ion transmembrane transport	7
GO:0006810~transport	6
GO:0006813~potassium ion transport	5
GO:0034220~ion transmembrane transport	5
GO:0006857~oligopeptide transport	4
GO:0055085~transmembrane transport	4
GO:0006817~phosphate ion transport	3
GO:0006886~intracellular protein transport	2
GO:0016192~vesicle-mediated transport	2
GO:0015770~sucrose transport	1
GO:0034219~carbohydrate transmembrane transport	1
GO:0035428~hexose transmembrane transport	1
GO:0006122~mitochondrial electron transport, ubiquinol to cytochrome c	1
GO:0006821~chloride transport	1
GO:0006825~copper ion transport	1
GO:0006869~lipid transport	1
GO:0051028~mRNA transport	1
GO:1902600~hydrogen ion transmembrane transport	1
GO:1903401~L-lysine transmembrane transport	1
Hormone regulation	41
GO:2000022~regulation of jasmonic acid mediated signaling pathway	11
GO:0009695~jasmonic acid biosynthetic process	2
GO:0009737~response to abscisic acid	9
GO:0009738~abscisic acid-activated signaling pathway	7
GO:0009787~regulation of abscisic acid-activated signaling pathway	1
GO:0009691~cytokinin biosynthetic process	4
GO:0009938~negative regulation of gibberellic acid mediated signaling pathway	3
GO:0009739~response to gibberellin	2
GO:0009751~response to salicylic acid	2
Development	18
GO:0003006~developmental process involved in reproduction	3
GO:0009790~embryo development	3
GO:0009909~regulation of flower development	3
GO:0071555~cell wall organization	3
GO:0009555~pollen development	2
GO:0009553~embryo sac development	1
GO:0009793~embryo development ending in seed dormancy	1
GO:0032502~developmental process	1
GO:0042546~cell wall biogenesis	1
Amino acid biosynthesis and metabolism	17
GO:0006040~amino sugar metabolic process	6
GO:0008652~cellular amino acid biosynthetic process	6
GO:0006520~cellular amino acid metabolic process	2
GO:0009089~lysine biosynthetic process via diaminopimelate	2
GO:0006542~glutamine biosynthetic process	1
Chloroplast and photosynthesis	8
GO:0009658~chloroplast organization	5
GO:0010304~PSII associated light-harvesting complex II catabolic process	2
GO:0009902~chloroplast relocation	1
Photomorphogenesis	8
GO:0009640~photomorphogenesis	7
GO:0048573~photoperiodism, flowering	1
Vitamin and other secondary metabolite biosynthesis	5
GO:0008299~isoprenoid biosynthetic process	2
GO:0044550~secondary metabolite biosynthetic process	2
GO:0009813~flavonoid biosynthetic process	1
Other	322
GO:0000387~spliceosomal snRNP assembly	10
GO:0006099~tricarboxylic acid cycle	10
GO:0006633~fatty acid biosynthetic process	10
GO:0009073~aromatic amino acid family biosynthetic process	9
GO:0009423~chorismate biosynthetic process	9
GO:0006606~protein import into nucleus	8
GO:0006665~sphingolipid metabolic process	8
GO:0009116~nucleoside metabolic process	8
GO:0033539~fatty acid beta-oxidation using acyl-CoA dehydrogenase	8
GO:0055088~lipid homeostasis	8
GO:0006261~DNA-dependent DNA replication	7
GO:0006298~mismatch repair	7
GO:0009698~phenylpropanoid metabolic process	7
GO:0000105~histidine biosynthetic process	6
GO:0006207~'de novo' pyrimidine nucleobase biosynthetic process	6
GO:0008152~metabolic process	6
GO:0015996~chlorophyll catabolic process	6
GO:0000162~tryptophan biosynthetic process	5
GO:0006564~L-serine biosynthetic process	5
GO:0007623~circadian rhythm	5
GO:0016998~cell wall macromolecule catabolic process	5
GO:0044208~'de novo' AMP biosynthetic process	5
GO:0071028~nuclear mRNA surveillance	5
GO:0006635~fatty acid beta-oxidation	4
GO:0007017~microtubule-based process	4
GO:0007165~signal transduction	4
GO:0009809~lignin biosynthetic process	4
GO:0019243~methylglyoxal catabolic process to D-lactate via S-lactoyl-glutathione	4
GO:0019853~L-ascorbic acid biosynthetic process	4
GO:0032259~methylation	4
GO:0032508~DNA duplex unwinding	4
GO:0033587~shikimate biosynthetic process	4
GO:0035556~intracellular signal transduction	4
GO:0043137~DNA replication, removal of RNA primer	4
GO:0044205~'de novo' UMP biosynthetic process	4
GO:0046854~phosphatidylinositol phosphorylation	4
GO:0000245~spliceosomal complex assembly	3
GO:0000730~DNA recombinase assembly	3
GO:0001522~pseudouridine synthesis	3
GO:0006090~pyruvate metabolic process	3
GO:0006260~DNA replication	3
GO:0006405~RNA export from nucleus	3
GO:0006526~arginine biosynthetic process	3
GO:0006559~L-phenylalanine catabolic process	3
GO:0007264~small GTPase mediated signal transduction	3
GO:0009070~serine family amino acid biosynthetic process	3
GO:0009098~leucine biosynthetic process	3
GO:0009800~cinnamic acid biosynthetic process	3
GO:0019953~sexual reproduction	3
GO:0030148~sphingolipid biosynthetic process	3
GO:0031408~oxylipin biosynthetic process	3
GO:0042148~strand invasion	3
GO:0042744~hydrogen peroxide catabolic process	3
GO:0006097~glyoxylate cycle	2
GO:0006281~DNA repair	2
GO:0006284~base-excision repair	2
GO:0006303~double-strand break repair via nonhomologous end joining	2
GO:0006308~DNA catabolic process	2
GO:0006312~mitotic recombination	2
GO:0006629~lipid metabolic process	2
GO:0008283~cell proliferation	2
GO:0009060~aerobic respiration	2
GO:0009965~leaf morphogenesis	2
GO:0015936~coenzyme A metabolic process	2
GO:0019722~calcium-mediated signaling	2
GO:0030150~protein import into mitochondrial matrix	2
GO:0034976~response to endoplasmic reticulum stress	2
GO:0046839~phospholipid dephosphorylation	2
GO:0048511~rhythmic process	2
GO:0048544~recognition of pollen	2
GO:0051453~regulation of intracellular pH	2
GO:0000723~telomere maintenance	1
GO:0006065~UDP-glucuronate biosynthetic process	1
GO:0006177~GMP biosynthetic process	1
GO:0006407~rRNA export from nucleus	1
GO:0006552~leucine catabolic process	1
GO:0006626~protein targeting to mitochondrion	1
GO:0006644~phospholipid metabolic process	1
GO:0006650~glycerophospholipid metabolic process	1
GO:0006680~glucosylceramide catabolic process	1
GO:0006754~ATP biosynthetic process	1
GO:0006880~intracellular sequestering of iron ion	1
GO:0006986~response to unfolded protein	1
GO:0007166~cell surface receptor signaling pathway	1
GO:0009058~biosynthetic process	1
GO:0009294~DNA mediated transformation	1
GO:0009664~plant-type cell wall organization	1
GO:0010468~regulation of gene expression	1
GO:0016226~iron-sulfur cluster assembly	1
GO:0018105~peptidyl-serine phosphorylation	1
GO:0019740~nitrogen utilization	1
