# Supplementary material for: Identification and characterization of genes frequently responsive to Xanthomonas oryzae pv. oryzae and Magnaporthe oryzae infections in rice
Source: BMC Genomics. 2020 Jan 6;21:21. doi: 10.1186/s12864-019-6438-y (PMC6945429; doi:10.1186/s12864-019-6438-y)
Supplement: Supplementary file 12 — Additional file 12: Table S9. The distribution of the molecular functions of the up-regulated genes by Xoo in the rice microarray data. [file 12864_2019_6438_MOESM12_ESM.xlsx]

## Sheet: sheet1
Table S9 The distribution of the molecular functions of the up-regulated genes by Xoo in the rice microarray data
Molecular function	Number of sample
RNA binding	110
GO:0003723~RNA binding	16
GO:0019843~rRNA binding	15
GO:0070180~large ribosomal subunit rRNA binding	12
GO:0070181~small ribosomal subunit rRNA binding	9
GO:0008097~5S rRNA binding	7
GO:0030515~snoRNA binding	13
GO:0034511~U3 snoRNA binding	9
GO:0003729~mRNA binding	9
GO:0044822~poly(A) RNA binding	6
GO:0048027~mRNA 5'-UTR binding	1
GO:0000049~tRNA binding	5
GO:0003727~single-stranded RNA binding	8
Defense enzymes	93
GO:0004568~chitinase activity	12
GO:0052890~oxidoreductase activity, acting on the CH-CH group of donors, with a flavin as acceptor	9
GO:0016491~oxidoreductase activity	6
GO:0016702~oxidoreductase activity, acting on single donors with incorporation of molecular oxygen, incorporation of two atoms of oxygen	3
GO:0016709~oxidoreductase activity, acting on paired donors, with incorporation or reduction of molecular oxygen, NAD(P)H as one donor, and incorporation of one atom of oxygen	1
GO:0016207~4-coumarate-CoA ligase activity	8
GO:0016787~hydrolase activity	7
GO:0004553~hydrolase activity, hydrolyzing O-glycosyl compounds	6
GO:0004722~protein serine/threonine phosphatase activity	6
GO:0004674~protein serine/threonine kinase activity	4
GO:0008138~protein tyrosine/serine/threonine phosphatase activity	1
GO:0004601~peroxidase activity	4
GO:0016301~kinase activity	4
GO:0016799~hydrolase activity, hydrolyzing N-glycosyl compounds	4
GO:0004683~calmodulin-dependent protein kinase activity	3
GO:0045548~phenylalanine ammonia-lyase activity	3
GO:0004420~hydroxymethylglutaryl-CoA reductase (NADPH) activity	2
GO:0004707~MAP kinase activity	2
GO:0009931~calcium-dependent protein serine/threonine kinase activity	2
GO:0004791~thioredoxin-disulfide reductase activity	1
GO:0008422~beta-glucosidase activity	1
GO:0009916~alternative oxidase activity	1
GO:0016157~sucrose synthase activity	1
GO:0016688~L-ascorbate peroxidase activity	1
GO:0045430~chalcone isomerase activity	1
Other enzymes	248
GO:0003924~GTPase activity	13
GO:0004004~ATP-dependent RNA helicase activity	10
GO:0009982~pseudouridine synthase activity	10
GO:0003824~catalytic activity	10
GO:0003899~DNA-directed RNA polymerase activity	9
GO:0003978~UDP-glucose 4-epimerase activity	9
GO:0008168~methyltransferase activity	7
GO:0051213~dioxygenase activity	7
GO:0003995~acyl-CoA dehydrogenase activity	6
GO:0016757~transferase activity, transferring glycosyl groups	6
GO:0001671~ATPase activator activity	5
GO:0003993~acid phosphatase activity	5
GO:0004345~glucose-6-phosphate dehydrogenase activity	5
GO:0004758~serine C-palmitoyltransferase activity	5
GO:0008409~5'-3' exonuclease activity	5
GO:0003756~protein disulfide isomerase activity	4
GO:0004003~ATP-dependent DNA helicase activity	4
GO:0004867~serine-type endopeptidase inhibitor activity	4
GO:0008469~histone-arginine N-methyltransferase activity	4
GO:0016165~linoleate 13S-lipoxygenase activity	4
GO:0019172~glyoxalase III activity	4
GO:0000150~recombinase activity	3
GO:0003755~peptidyl-prolyl cis-trans isomerase activity	3
GO:0003872~6-phosphofructokinase activity	3
GO:0003906~DNA-(apurinic or apyrimidinic site) lyase activity	3
GO:0004069~L-aspartate:2-oxoglutarate aminotransferase activity	3
GO:0004185~serine-type carboxypeptidase activity	3
GO:0004449~isocitrate dehydrogenase (NAD+) activity	3
GO:0004519~endonuclease activity	3
GO:0004579~dolichyl-diphosphooligosaccharide-protein glycotransferase activity	3
GO:0004617~phosphoglycerate dehydrogenase activity	3
GO:0008311~double-stranded DNA 3'-5' exodeoxyribonuclease activity	3
GO:0008408~3'-5' exonuclease activity	3
GO:0008483~transaminase activity	3
GO:0009001~serine O-acetyltransferase activity	3
GO:0080130~L-phenylalanine:2-oxoglutarate aminotransferase activity	3
GO:0004049~anthranilate synthase activity	2
GO:0004252~serine-type endopeptidase activity	2
GO:0004332~fructose-bisphosphate aldolase activity	2
GO:0004364~glutathione transferase activity	2
GO:0004540~ribonuclease activity	2
GO:0004634~phosphopyruvate hydratase activity	2
GO:0004742~dihydrolipoyllysine-residue acetyltransferase activity	2
GO:0004775~succinate-CoA ligase (ADP-forming) activity	2
GO:0004864~protein phosphatase inhibitor activity	2
GO:0005388~calcium-transporting ATPase activity	2
GO:0008094~DNA-dependent ATPase activity	2
GO:0008237~metallopeptidase activity	2
GO:0008239~dipeptidyl-peptidase activity	2
GO:0008553~hydrogen-exporting ATPase activity, phosphorylative mechanism	2
GO:0016872~intramolecular lyase activity	2
GO:0043141~ATP-dependent 5'-3' DNA helicase activity	2
GO:0047134~protein-disulfide reductase activity	2
GO:0003959~NADPH dehydrogenase activity	1
GO:0003979~UDP-glucose 6-dehydrogenase activity	1
GO:0003997~acyl-CoA oxidase activity	1
GO:0004017~adenylate kinase activity	1
GO:0004300~enoyl-CoA hydratase activity	1
GO:0004348~glucosylceramidase activity	1
GO:0004356~glutamate-ammonia ligase activity	1
GO:0004525~ribonuclease III activity	1
GO:0004725~protein tyrosine phosphatase activity	1
GO:0004743~pyruvate kinase activity	1
GO:0004819~glutamine-tRNA ligase activity	1
GO:0004834~tryptophan synthase activity	1
GO:0008171~O-methyltransferase activity	1
GO:0008173~RNA methyltransferase activity	1
GO:0008175~tRNA methyltransferase activity	1
GO:0008194~UDP-glycosyltransferase activity	1
GO:0008378~galactosyltransferase activity	1
GO:0008757~S-adenosylmethionine-dependent methyltransferase activity	1
GO:0008964~phosphoenolpyruvate carboxylase activity	1
GO:0016747~transferase activity, transferring acyl groups other than amino-acyl groups	1
GO:0016762~xyloglucan:xyloglucosyl transferase activity	1
GO:0019203~carbohydrate phosphatase activity	1
GO:0032041~NAD-dependent histone deacetylase activity (H3-K14 specific)	1
GO:0033897~ribonuclease T2 activity	1
GO:0033926~glycopeptide alpha-N-acetylgalactosaminidase activity	1
GO:0035242~protein-arginine omega-N asymmetric methyltransferase activity	1
GO:0042626~ATPase activity, coupled to transmembrane movement of substances	1
GO:0045551~cinnamyl-alcohol dehydrogenase activity	1
GO:0047918~GDP-mannose 3,5-epimerase activity	1
GO:0052634~C-19 gibberellin 2-beta-dioxygenase activity	1
GO:0052747~sinapyl alcohol dehydrogenase activity	1
GO:0102483~scopolin beta-glucosidase activity	1
GO:0008649~rRNA methyltransferase activity	1
Nucleic acid binding	72
GO:0003697~single-stranded DNA binding	12
GO:0003676~nucleic acid binding	11
GO:0043565~sequence-specific DNA binding	11
GO:0003690~double-stranded DNA binding	9
GO:0003700~transcription factor activity, sequence-specific DNA binding	9
GO:0030983~mismatched DNA binding	8
GO:0003684~damaged DNA binding	4
GO:0000400~four-way junction DNA binding	3
GO:0001046~core promoter sequence-specific DNA binding	3
GO:0044212~transcription regulatory region DNA binding	2
Transporter	51
GO:0015171~amino acid transmembrane transporter activity	8
GO:0005215~transporter activity	6
GO:0005487~nucleocytoplasmic transporter activity	6
GO:0015081~sodium ion transmembrane transporter activity	6
GO:0015079~potassium ion transmembrane transporter activity	4
GO:0015297~antiporter activity	4
GO:0022857~transmembrane transporter activity	3
GO:0015116~sulfate transmembrane transporter activity	2
GO:0051119~sugar transmembrane transporter activity	2
GO:0015293~symporter activity	2
GO:0005351~sugar:proton symporter activity	1
GO:0015288~porin activity	1
GO:0005313~L-glutamate transmembrane transporter activity	1
GO:0005315~inorganic phosphate transmembrane transporter activity	1
GO:0005355~glucose transmembrane transporter activity	1
GO:0008271~secondary active sulfate transmembrane transporter activity	1
GO:0015203~polyamine transmembrane transporter activity	1
GO:0022891~substrate-specific transmembrane transporter activity	1
Regulation in transcription and translation	32
GO:0003746~translation elongation factor activity	13
GO:0003714~transcription corepressor activity	10
GO:0000989~transcription factor activity, transcription factor binding	6
GO:0003743~translation initiation factor activity	2
GO:0003713~transcription coactivator activity	1
Metal ion binding	25
GO:0000287~magnesium ion binding	8
GO:0046872~metal ion binding	8
GO:0005509~calcium ion binding	7
GO:0005516~calmodulin binding	1
GO:0030955~potassium ion binding	1
Ribosome structural constituent and binding	24
GO:0003735~structural constituent of ribosome	15
GO:0043022~ribosome binding	8
GO:0043023~ribosomal large subunit binding	1
Polysaccharide binding	16
GO:0008061~chitin binding	11
GO:0030247~polysaccharide binding	5
Iron-sulfur cluster binding	11
GO:0051536~iron-sulfur cluster binding	7
GO:0051537~2 iron, 2 sulfur cluster binding	2
GO:0051539~4 iron, 4 sulfur cluster binding	2
Other function	130
GO:0000166~nucleotide binding	12
GO:0000062~fatty-acyl-CoA binding	8
GO:0005524~ATP binding	8
GO:0043021~ribonucleoprotein complex binding	8
GO:0051082~unfolded protein binding	8
GO:0017056~structural constituent of nuclear pore	7
GO:0051287~NAD binding	7
GO:0005525~GTP binding	6
GO:0015250~water channel activity	6
GO:0015254~glycerol channel activity	6
GO:0016597~amino acid binding	6
GO:0009055~electron carrier activity	5
GO:0030170~pyridoxal phosphate binding	5
GO:0004871~signal transducer activity	4
GO:0042802~identical protein binding	4
GO:0050662~coenzyme binding	4
GO:0005200~structural constituent of cytoskeleton	3
GO:0008139~nuclear localization sequence binding	3
GO:0010181~FMN binding	3
GO:0004872~receptor activity	2
GO:0008429~phosphatidylethanolamine binding	2
GO:0010427~abscisic acid binding	2
GO:0020037~heme binding	2
GO:0043621~protein self-association	2
GO:0050660~flavin adenine dinucleotide binding	2
GO:0005528~FK506 binding	1
GO:0005544~calcium-dependent phospholipid binding	1
GO:0008308~voltage-gated anion channel activity	1
GO:0050661~NADP binding	1
GO:0051087~chaperone binding	1
