# Supplementary material for: Identification and characterization of genes frequently responsive to Xanthomonas oryzae pv. oryzae and Magnaporthe oryzae infections in rice
Source: BMC Genomics. 2020 Jan 6;21:21. doi: 10.1186/s12864-019-6438-y (PMC6945429; doi:10.1186/s12864-019-6438-y)
Supplement: Supplementary file 13 — Additional file 13: Table S10. The distribution of the molecular functions of the down-regulated genes by Xoo in the rice microarray data. [file 12864_2019_6438_MOESM13_ESM.xlsx]

## Sheet: sheet1
Table S10 The distribution of the molecular functions of the down-regulated genes by Xoo in the rice microarray data
Molecular function	Number of sample
Defense enzymes	43
GO:0016787~hydrolase activity	10
GO:0008422~beta-glucosidase activity	7
GO:0016759~cellulose synthase activity	7
GO:0016760~cellulose synthase (UDP-forming) activity	5
GO:0004722~protein serine/threonine phosphatase activity	4
GO:0051920~peroxiredoxin activity	4
GO:0045430~chalcone isomerase activity	3
GO:0004784~superoxide dismutase activity	2
GO:0004568~chitinase activity	1
Other enzymes	317
GO:0016491~oxidoreductase activity	21
GO:0016671~oxidoreductase activity, acting on a sulfur group of donors, disulfide as acceptor	12
GO:0016655~oxidoreductase activity, acting on NAD(P)H, quinone or similar compound as acceptor	5
GO:0016717~oxidoreductase activity, acting on paired donors, with oxidation of a pair of donors resulting in the reduction of molecular oxygen to two molecules of water	5
GO:0016702~oxidoreductase activity, acting on single donors with incorporation of molecular oxygen, incorporation of two atoms of oxygen	2
GO:0016705~oxidoreductase activity, acting on paired donors, with incorporation or reduction of molecular oxygen	2
GO:0016627~oxidoreductase activity, acting on the CH-CH group of donors	1
GO:0016722~oxidoreductase activity, oxidizing metal ions	1
GO:0003824~catalytic activity	10
GO:0004161~dimethylallyltranstransferase activity	10
GO:0004252~serine-type endopeptidase activity	10
GO:0004337~geranyltranstransferase activity	10
GO:0009001~serine O-acetyltransferase activity	10
GO:0008237~metallopeptidase activity	9
GO:0004310~farnesyl-diphosphate farnesyltransferase activity	7
GO:0004373~glycogen (starch) synthase activity	7
GO:0009982~pseudouridine synthase activity	7
GO:0051996~squalene synthase activity	7
GO:0080043~quercetin 3-O-glucosyltransferase activity	7
GO:0080044~quercetin 7-O-glucosyltransferase activity	7
GO:0003924~GTPase activity	6
GO:0003978~UDP-glucose 4-epimerase activity	6
GO:0004176~ATP-dependent peptidase activity	6
GO:0008483~transaminase activity	6
GO:0008728~GTP diphosphokinase activity	6
GO:0008893~guanosine-3',5'-bis(diphosphate) 3'-diphosphatase activity	6
GO:0004222~metalloendopeptidase activity	5
GO:0004497~monooxygenase activity	5
GO:0008757~S-adenosylmethionine-dependent methyltransferase activity	5
GO:0016791~phosphatase activity	5
GO:0030267~glyoxylate reductase (NADP) activity	5
GO:0004596~peptide alpha-N-acetyltransferase activity	4
GO:0009011~starch synthase activity	4
GO:0015035~protein disulfide oxidoreductase activity	4
GO:0016740~transferase activity	4
GO:0033201~alpha-1,4-glucan synthase activity	4
GO:0051213~dioxygenase activity	4
GO:0004311~farnesyltranstransferase activity	3
GO:0004471~malate dehydrogenase (decarboxylating) (NAD+) activity	3
GO:0004805~trehalose-phosphatase activity	3
GO:0008175~tRNA methyltransferase activity	3
GO:0008408~3'-5' exonuclease activity	3
GO:0008649~rRNA methyltransferase activity	3
GO:0016279~protein-lysine N-methyltransferase activity	3
GO:0016984~ribulose-bisphosphate carboxylase activity	3
GO:0042132~fructose 1,6-bisphosphate 1-phosphatase activity	3
GO:0042626~ATPase activity, coupled to transmembrane movement of substances	3
GO:0102483~scopolin beta-glucosidase activity	3
GO:0003755~peptidyl-prolyl cis-trans isomerase activity	2
GO:0004030~aldehyde dehydrogenase [NAD(P)+] activity	2
GO:0004185~serine-type carboxypeptidase activity	2
GO:0004364~glutathione transferase activity	2
GO:0004518~nuclease activity	2
GO:0004575~sucrose alpha-glucosidase activity	2
GO:0004616~phosphogluconate dehydrogenase (decarboxylating) activity	2
GO:0004739~pyruvate dehydrogenase (acetyl-transferring) activity	2
GO:0004853~uroporphyrinogen decarboxylase activity	2
GO:0008839~4-hydroxy-tetrahydrodipicolinate reductase	2
GO:0033926~glycopeptide alpha-N-acetylgalactosaminidase activity	2
GO:0050567~glutaminyl-tRNA synthase (glutamine-hydrolyzing) activity	2
GO:0000155~phosphorelay sensor kinase activity	1
GO:0000234~phosphoethanolamine N-methyltransferase activity	1
GO:0004004~ATP-dependent RNA helicase activity	1
GO:0004029~aldehyde dehydrogenase (NAD) activity	1
GO:0004045~aminoacyl-tRNA hydrolase activity	1
GO:0004072~aspartate kinase activity	1
GO:0004109~coproporphyrinogen oxidase activity	1
GO:0004351~glutamate decarboxylase activity	1
GO:0004356~glutamate-ammonia ligase activity	1
GO:0004386~helicase activity	1
GO:0004516~nicotinate phosphoribosyltransferase activity	1
GO:0004526~ribonuclease P activity	1
GO:0004614~phosphoglucomutase activity	1
GO:0008168~methyltransferase activity	1
GO:0009703~nitrate reductase (NADH) activity	1
GO:0016301~kinase activity	1
GO:0016765~transferase activity, transferring alkyl or aryl (other than methyl) groups	1
GO:0016846~carbon-sulfur lyase activity	1
GO:0016851~magnesium chelatase activity	1
GO:0016853~isomerase activity	1
GO:0016884~carbon-nitrogen ligase activity, with glutamine as amido-N-donor	1
GO:0019139~cytokinin dehydrogenase activity	1
GO:0036381~pyridoxal 5'-phosphate synthase (glutamine hydrolysing) activity	1
GO:0052381~tRNA dimethylallyltransferase activity	1
GO:0070006~metalloaminopeptidase activity	1
Nucleic acid binding	19
GO:0003690~double-stranded DNA binding	6
GO:0003676~nucleic acid binding	5
GO:0003700~transcription factor activity, sequence-specific DNA binding	3
GO:0043565~sequence-specific DNA binding	2
GO:0001046~core promoter sequence-specific DNA binding	1
GO:0003684~damaged DNA binding	1
GO:0001228~transcriptional activator activity, RNA polymerase II transcription regulatory region sequence-specific binding	1
Transporter	105
GO:0005215~transporter activity	14
GO:0015238~drug transmembrane transporter activity	11
GO:0005355~glucose transmembrane transporter activity	10
GO:0015171~amino acid transmembrane transporter activity	10
GO:0005351~sugar:proton symporter activity	7
GO:0015081~sodium ion transmembrane transporter activity	7
GO:0015116~sulfate transmembrane transporter activity	7
GO:0015297~antiporter activity	7
GO:0005315~inorganic phosphate transmembrane transporter activity	6
GO:0008271~secondary active sulfate transmembrane transporter activity	5
GO:0022857~transmembrane transporter activity	4
GO:0051119~sugar transmembrane transporter activity	4
GO:0005385~zinc ion transmembrane transporter activity	3
GO:0015292~uniporter activity	3
GO:0022891~substrate-specific transmembrane transporter activity	3
GO:0005381~iron ion transmembrane transporter activity	1
GO:0015095~magnesium ion transmembrane transporter activity	1
GO:0015140~malate transmembrane transporter activity	1
GO:0035673~oligopeptide transmembrane transporter activity	1
Metal ion binding	37
GO:0005506~iron ion binding	12
GO:0005509~calcium ion binding	10
GO:0000287~magnesium ion binding	7
GO:0046872~metal ion binding	4
GO:0005507~copper ion binding	2
GO:0046914~transition metal ion binding	2
Iron-sulfur cluster binding	24
GO:0051536~iron-sulfur cluster binding	13
GO:0051537~2 iron, 2 sulfur cluster binding	8
GO:0051539~4 iron, 4 sulfur cluster binding	3
Regulation in transcription and translation	21
GO:0000989~transcription factor activity, transcription factor binding	10
GO:0016987~sigma factor activity	7
GO:0003746~translation elongation factor activity	4
Ribosome structural constituent and binding	16
GO:0003735~structural constituent of ribosome	9
GO:0043023~ribosomal large subunit binding	4
GO:0043022~ribosome binding	3
RNA binding	33
GO:0003727~single-stranded RNA binding	9
GO:0003723~RNA binding	7
GO:0019843~rRNA binding	7
GO:0000049~tRNA binding	6
GO:0008097~5S rRNA binding	4
Other function	98
GO:0030170~pyridoxal phosphate binding	11
GO:0031409~pigment binding	8
GO:0070402~NADPH binding	8
GO:0005525~GTP binding	6
GO:0016168~chlorophyll binding	5
GO:0009882~blue light photoreceptor activity	4
GO:0015250~water channel activity	4
GO:0015254~glycerol channel activity	4
GO:0016209~antioxidant activity	4
GO:0000166~nucleotide binding	4
GO:0016597~amino acid binding	4
GO:0050662~coenzyme binding	4
GO:0009881~photoreceptor activity	3
GO:0042802~identical protein binding	3
GO:0050661~NADP binding	3
GO:0051287~NAD binding	3
GO:0003682~chromatin binding	2
GO:0005200~structural constituent of cytoskeleton	2
GO:0005528~FK506 binding	2
GO:0009055~electron carrier activity	2
GO:0010181~FMN binding	2
GO:0020037~heme binding	2
GO:0071949~FAD binding	2
GO:0003774~motor activity	1
GO:0008289~lipid binding	1
GO:0030151~molybdenum ion binding	1
GO:0042803~protein homodimerization activity	1
GO:0051082~unfolded protein binding	1
GO:2001070~starch binding	1
