# Supplementary material for: Identification and characterization of genes frequently responsive to Xanthomonas oryzae pv. oryzae and Magnaporthe oryzae infections in rice
Source: BMC Genomics. 2020 Jan 6;21:21. doi: 10.1186/s12864-019-6438-y (PMC6945429; doi:10.1186/s12864-019-6438-y)
Supplement: Supplementary file 14 — Additional file 14: Table S11. The distribution of the cellular component ontology for the up-regulated genes by Mor in the rice microarray data. [file 12864_2019_6438_MOESM14_ESM.xlsx]

## Sheet: sheet1
Table S11 The distribution of the cellular component ontology for the up-regulated genes by Mor in the rice microarray data
Cellular component	Number of sample
Membrane	31
GO:0005759~mitochondrial matrix	5
GO:0005886~plasma membrane	5
GO:0016020~membrane	4
GO:0000139~Golgi membrane	3
GO:0016021~integral component of membrane	3
GO:0005743~mitochondrial inner membrane	2
GO:0005789~endoplasmic reticulum membrane	2
GO:0005774~vacuolar membrane	1
GO:0009535~chloroplast thylakoid membrane	1
GO:0019898~extrinsic component of membrane	1
GO:0031090~organelle membrane	1
GO:0046658~anchored component of plasma membrane	1
GO:0034045~pre-autophagosomal structure membrane	1
GO:0031225~anchored component of membrane	1
Mitochondrion	9
GO:0070469~respiratory chain	3
GO:0045273~respiratory chain complex II	2
GO:0000275~mitochondrial proton-transporting ATP synthase complex, catalytic core F(1)	1
GO:0005739~mitochondrion	1
GO:0005747~mitochondrial respiratory chain complex I	1
GO:0005751~mitochondrial respiratory chain complex IV	1
Ribosome	8
GO:0022625~cytosolic large ribosomal subunit	2
GO:0032040~small-subunit processome	2
GO:0022626~cytosolic ribosome	1
GO:0022627~cytosolic small ribosomal subunit	1
GO:0034388~Pwp2p-containing subcomplex of 90S preribosome	1
GO:0005840~ribosome	1
Proteasome	8
GO:0005839~proteasome core complex	2
GO:0008540~proteasome regulatory particle, base subcomplex	2
GO:0019773~proteasome core complex, alpha-subunit complex	2
GO:0000502~proteasome complex	1
GO:0031597~cytosolic proteasome complex	1
Chloroplast	6
GO:0009570~chloroplast stroma	1
GO:0009507~chloroplast	1
GO:0009941~chloroplast envelope	1
GO:0031969~chloroplast membrane	1
GO:0042644~chloroplast nucleoid	1
GO:0009579~thylakoid	1
Nucleus	6
GO:0031595~nuclear proteasome complex	2
GO:0000786~nucleosome	1
GO:0005634~nucleus	1
GO:0005730~nucleolus	1
GO:0009295~nucleoid	1
Other component	41
GO:0005737~cytoplasm	4
GO:0005829~cytosol	4
GO:0005622~intracellular	3
GO:0005777~peroxisome	2
GO:0009514~glyoxysome	2
GO:0030126~COPI vesicle coat	2
GO:0045254~pyruvate dehydrogenase complex	2
GO:0000145~exocyst	1
GO:0000220~vacuolar proton-transporting V-type ATPase, V0 domain	1
GO:0000325~plant-type vacuole	1
GO:0005576~extracellular region	1
GO:0005773~vacuole	1
GO:0005783~endoplasmic reticulum	1
GO:0005794~Golgi apparatus	1
GO:0005802~trans-Golgi network	1
GO:0005852~eukaryotic translation initiation factor 3 complex	1
GO:0005950~anthranilate synthase complex	1
GO:0008250~oligosaccharyltransferase complex	1
GO:0009331~glycerol-3-phosphate dehydrogenase complex	1
GO:0009508~plastid chromosome	1
GO:0009536~plastid	1
GO:0016282~eukaryotic 43S preinitiation complex	1
GO:0016471~vacuolar proton-transporting V-type ATPase complex	1
GO:0030529~intracellular ribonucleoprotein complex	1
GO:0033180~proton-transporting V-type ATPase, V1 domain	1
GO:0033290~eukaryotic 48S preinitiation complex	1
GO:0045252~oxoglutarate dehydrogenase complex	1
GO:0048046~apoplast	1
GO:1990316~ATG1/ULK1 kinase complex	1
