# Supplementary material for: Identification and characterization of genes frequently responsive to Xanthomonas oryzae pv. oryzae and Magnaporthe oryzae infections in rice
Source: BMC Genomics. 2020 Jan 6;21:21. doi: 10.1186/s12864-019-6438-y (PMC6945429; doi:10.1186/s12864-019-6438-y)
Supplement: Supplementary file 15 — Additional file 15: Table S12. The distribution of the cellular component ontology for the down-regulated genes by Mor in the rice microarray data. [file 12864_2019_6438_MOESM15_ESM.xlsx]

## Sheet: sheet1
Table S12 The distribution of the cellular component ontology for the down-regulated genes by Mor in the rice microarray data
Cellular component	Number of sample
Chloroplast	31
GO:0009507~chloroplast	3
GO:0009522~photosystem I	3
GO:0009534~chloroplast thylakoid	3
GO:0009570~chloroplast stroma	3
GO:0009706~chloroplast inner membrane	3
GO:0009523~photosystem II	2
GO:0009535~chloroplast thylakoid membrane	2
GO:0009579~thylakoid	2
GO:0009654~photosystem II oxygen evolving complex	2
GO:0009941~chloroplast envelope	2
GO:0009538~photosystem I reaction center	1
GO:0009543~chloroplast thylakoid lumen	1
GO:0009707~chloroplast outer membrane	1
GO:0031977~thylakoid lumen	1
GO:0042644~chloroplast nucleoid	1
GO:0042651~thylakoid membrane	1
snRNP complex and spliceosome	21
GO:0005681~spliceosomal complex	2
GO:0005684~U2-type spliceosomal complex	2
GO:0005685~U1 snRNP	2
GO:0071004~U2-type prespliceosome	2
GO:0071011~precatalytic spliceosome	2
GO:0071013~catalytic step 2 spliceosome	2
GO:0005682~U5 snRNP	1
GO:0005686~U2 snRNP	1
GO:0005687~U4 snRNP	1
GO:0071010~prespliceosome	1
GO:0071012~catalytic step 1 spliceosome	1
GO:0071014~post-mRNA release spliceosomal complex	1
GO:0032040~small-subunit processome	1
GO:0046540~U4/U6 x U5 tri-snRNP complex	1
GO:0089701~U2AF	1
Nucleus	15
GO:0005634~nucleus	5
GO:0005730~nucleolus	2
GO:0000176~nuclear exosome (RNase complex)	1
GO:0000783~nuclear telomere cap complex	1
GO:0000784~nuclear chromosome, telomeric region	1
GO:0005643~nuclear pore	1
GO:0005654~nucleoplasm	1
GO:0009295~nucleoid	1
GO:0019013~viral nucleocapsid	1
GO:0016607~nuclear speck	1
Ribosome	5
GO:0034388~Pwp2p-containing subcomplex of 90S preribosome	1
GO:0022626~cytosolic ribosome	1
GO:0030686~90S preribosome	1
GO:0030687~preribosome, large subunit precursor	1
GO:0030688~preribosome, small subunit precursor	1
Proteasome	5
GO:0031461~cullin-RING ubiquitin ligase complex	2
GO:0008180~COP9 signalosome	1
GO:0019005~SCF ubiquitin ligase complex	1
GO:0031463~Cul3-RING ubiquitin ligase complex	1
Membrane	4
GO:0005887~integral component of plasma membrane	1
GO:0016021~integral component of membrane	1
GO:0019898~extrinsic component of membrane	1
GO:0031902~late endosome membrane	1
Exosome	2
GO:0000177~cytoplasmic exosome (RNase complex)	1
GO:0000176~nuclear exosome (RNase complex)	1
Mitochondrion	1
GO:0005739~mitochondrion	1
Other component	45
GO:0005737~cytoplasm	4
GO:0000785~chromatin	3
GO:0009536~plastid	3
GO:0000243~commitment complex	2
GO:0005666~DNA-directed RNA polymerase III complex	2
GO:0005669~transcription factor TFIID complex	2
GO:0005677~chromatin silencing complex	2
GO:0005829~cytosol	2
GO:0010287~plastoglobule	2
GO:0010319~stromule	2
GO:0010598~NAD(P)H dehydrogenase complex (plastoquinone)	2
GO:0031011~Ino80 complex	2
GO:0031248~protein acetyltransferase complex	2
GO:0000145~exocyst	1
GO:0000781~chromosome, telomeric region	1
GO:0000974~Prp19 complex	1
GO:0005622~intracellular	1
GO:0009508~plastid chromosome	1
GO:0015030~Cajal body	1
GO:0016272~prefoldin complex	1
GO:0016592~mediator complex	1
GO:0016593~Cdc73/Paf1 complex	1
GO:0016602~CCAAT-binding factor complex	1
GO:0030014~CCR4-NOT complex	1
GO:0030529~intracellular ribonucleoprotein complex	1
GO:0031982~vesicle	1
GO:0034715~pICln-Sm protein complex	1
GO:0035267~NuA4 histone acetyltransferase complex	1
