# Supplementary material for: Identification and characterization of genes frequently responsive to Xanthomonas oryzae pv. oryzae and Magnaporthe oryzae infections in rice
Source: BMC Genomics. 2020 Jan 6;21:21. doi: 10.1186/s12864-019-6438-y (PMC6945429; doi:10.1186/s12864-019-6438-y)
Supplement: Supplementary file 16 — Additional file 16: Table S13. The distribution of the biological process ontology for the up-regulated genes by Mor in the rice microarray data. [file 12864_2019_6438_MOESM16_ESM.xlsx]

## Sheet: sheet1
Table S13 The distribution of the biological process ontology for the up-regulated genes by Mor in the rice microarray data
Biological process	Number of sample
Defense response	50
GO:0006952~defense response	6
GO:0009409~response to cold	5
GO:0009611~response to wounding	5
GO:0031347~regulation of defense response	5
GO:0006950~response to stress	4
GO:0009651~response to salt stress	4
GO:0009607~response to biotic stimulus	3
GO:0042742~defense response to bacterium	3
GO:0007264~small GTPase mediated signal transduction	3
GO:0009414~response to water deprivation	2
GO:0009617~response to bacterium	2
GO:0006995~cellular response to nitrogen starvation	1
GO:0009620~response to fungus	1
GO:0010200~response to chitin	1
GO:0042594~response to starvation	1
GO:0051707~response to other organism	1
GO:0070413~trehalose metabolism in response to stress	1
GO:0007205~protein kinase C-activating G-protein coupled receptor signaling pathway	1
GO:0009809~lignin biosynthetic process	1
Carbohydrate biosynthesis, transport and metabolism	23
GO:0006032~chitin catabolic process	4
GO:0006040~amino sugar metabolic process	4
GO:0005975~carbohydrate metabolic process	4
GO:0006096~glycolytic process	2
GO:0006098~pentose-phosphate shunt	2
GO:0006012~galactose metabolic process	1
GO:1901137~carbohydrate derivative biosynthetic process	1
GO:0000271~polysaccharide biosynthetic process	1
GO:0006024~glycosaminoglycan biosynthetic process	1
GO:0010411~xyloglucan metabolic process	1
GO:0035428~hexose transmembrane transport	1
GO:0046323~glucose import	1
Hormone regulation	22
GO:2000022~regulation of jasmonic acid mediated signaling pathway	5
GO:0009738~abscisic acid-activated signaling pathway	4
GO:0009753~response to jasmonic acid	4
GO:0009695~jasmonic acid biosynthetic process	3
GO:0009737~response to abscisic acid	3
GO:0009685~gibberellin metabolic process	1
GO:0009740~gibberellic acid mediated signaling pathway	1
GO:0009751~response to salicylic acid	1
Transport	20
GO:0006888~ER to Golgi vesicle-mediated transport	3
GO:0003333~amino acid transmembrane transport	2
GO:0006886~intracellular protein transport	2
GO:0006891~intra-Golgi vesicle-mediated transport	2
GO:0022900~electron transport chain	2
GO:0006122~mitochondrial electron transport, ubiquinol to cytochrome c	2
GO:0007034~vacuolar transport	1
GO:0015031~protein transport	1
GO:0035428~hexose transmembrane transport	1
GO:0016192~vesicle-mediated transport	1
GO:0015991~ATP hydrolysis coupled proton transport	1
GO:0006810~transport	1
GO:0006890~retrograde vesicle-mediated transport, Golgi to ER	1
Translation,post-translational regulation	12
GO:0080163~regulation of protein serine/threonine phosphatase activity	2
GO:0018105~peptidyl-serine phosphorylation	2
GO:0006412~translation	2
GO:0032544~plastid translation	1
GO:0006465~signal peptide processing	1
GO:0001731~formation of translation preinitiation complex	1
GO:0006446~regulation of translational initiation	1
GO:0006486~protein glycosylation	1
GO:0046777~protein autophosphorylation	1
Amino acid biosynthesis and metabolism	10
GO:0008652~cellular amino acid biosynthetic process	5
GO:0009073~aromatic amino acid family biosynthetic process	4
GO:0009070~serine family amino acid biosynthetic process	1
Transcription, post-transcriptional regulation	10
GO:1903507~negative regulation of nucleic acid-templated transcription	5
GO:0010501~RNA secondary structure unwinding	2
GO:0042793~transcription from plastid promoter	1
GO:0045893~positive regulation of transcription, DNA-templated	1
GO:0006351~transcription, DNA-templated	1
rRNA maturation, processing and modification	4
GO:0006364~rRNA processing	2
GO:0000462~maturation of SSU-rRNA from tricistronic rRNA transcript (SSU-rRNA, 5.8S rRNA, LSU-rRNA)	1
GO:0000463~maturation of LSU-rRNA from tricistronic rRNA transcript (SSU-rRNA, 5.8S rRNA, LSU-rRNA)	1
Chloroplast and photosynthesis	5
GO:0015996~chlorophyll catabolic process	3
GO:0009658~chloroplast organization	1
GO:0015995~chlorophyll biosynthetic process	1
Protein degradation	3
GO:0051603~proteolysis involved in cellular protein catabolic process	2
GO:0006511~ubiquitin-dependent protein catabolic process	1
Vitamin and other secondary metabolite	2
GO:0044550~secondary metabolite biosynthetic process	2
Ribosome biogenesis and assembly	1
GO:0000027~ribosomal large subunit assembly	1
Development	1
GO:0003006~developmental process involved in reproduction	1
Other process	107
GO:0006633~fatty acid biosynthetic process	5
GO:0008152~metabolic process	5
GO:0031408~oxylipin biosynthetic process	5
GO:0000162~tryptophan biosynthetic process	4
GO:0009423~chorismate biosynthetic process	4
GO:0051502~diterpene phytoalexin biosynthetic process	4
GO:0006099~tricarboxylic acid cycle	3
GO:0006629~lipid metabolic process	3
GO:0006635~fatty acid beta-oxidation	3
GO:0009800~cinnamic acid biosynthetic process	3
GO:0010417~glucuronoxylan biosynthetic process	3
GO:0016114~terpenoid biosynthetic process	3
GO:0019288~isopentenyl diphosphate biosynthetic process, methylerythritol 4-phosphate pathway	3
GO:0033587~shikimate biosynthetic process	3
GO:0006090~pyruvate metabolic process	2
GO:0006108~malate metabolic process	2
GO:0006541~glutamine metabolic process	2
GO:0006559~L-phenylalanine catabolic process	2
GO:0016102~diterpenoid biosynthetic process	2
GO:0033539~fatty acid beta-oxidation using acyl-CoA dehydrogenase	2
GO:0045454~cell redox homeostasis	2
GO:0055088~lipid homeostasis	2
GO:0000045~autophagosome assembly	1
GO:0000422~mitophagy	1
GO:0005978~glycogen biosynthetic process	1
GO:0005992~trehalose biosynthetic process	1
GO:0006101~citrate metabolic process	1
GO:0006207~'de novo' pyrimidine nucleobase biosynthetic process	1
GO:0006552~leucine catabolic process	1
GO:0006564~L-serine biosynthetic process	1
GO:0006614~SRP-dependent cotranslational protein targeting to membrane	1
GO:0006665~sphingolipid metabolic process	1
GO:0006730~one-carbon metabolic process	1
GO:0006749~glutathione metabolic process	1
GO:0006782~protoporphyrinogen IX biosynthetic process	1
GO:0006887~exocytosis	1
GO:0007005~mitochondrion organization	1
GO:0007035~vacuolar acidification	1
GO:0008283~cell proliferation	1
GO:0009094~L-phenylalanine biosynthetic process	1
GO:0009142~nucleoside triphosphate biosynthetic process	1
GO:0010215~cellulose microfibril organization	1
GO:0010468~regulation of gene expression	1
GO:0015936~coenzyme A metabolic process	1
GO:0016042~lipid catabolic process	1
GO:0016049~cell growth	1
GO:0016125~sterol metabolic process	1
GO:0016998~cell wall macromolecule catabolic process	1
GO:0019430~removal of superoxide radicals	1
GO:0019740~nitrogen utilization	1
GO:0019760~glucosinolate metabolic process	1
GO:0034497~protein localization to pre-autophagosomal structure	1
GO:0035556~intracellular signal transduction	1
GO:0042372~phylloquinone biosynthetic process	1
GO:0042546~cell wall biogenesis	1
GO:0043171~peptide catabolic process	1
GO:0044804~nucleophagy	1
GO:0046168~glycerol-3-phosphate catabolic process	1
GO:0051501~diterpene phytoalexin metabolic process	1
GO:0055114~oxidation-reduction process	1
GO:0070084~protein initiator methionine removal	1
GO:0071555~cell wall organization	1
