# Supplementary material for: Identification and characterization of genes frequently responsive to Xanthomonas oryzae pv. oryzae and Magnaporthe oryzae infections in rice
Source: BMC Genomics. 2020 Jan 6;21:21. doi: 10.1186/s12864-019-6438-y (PMC6945429; doi:10.1186/s12864-019-6438-y)
Supplement: Supplementary file 17 — Additional file 17: Table S14. The distribution of the biological process ontology for the down-regulated genes by Mor in the rice microarray data. [file 12864_2019_6438_MOESM17_ESM.xlsx]

## Sheet: sheet1
Table S14 The distribution of the biological process ontology for the down-regulated genes by Mor in the rice microarray data
Biological process	Number of sample
Transcription, post-transcriptional regulation	43
GO:0006355~regulation of transcription, DNA-templated	4
GO:0006351~transcription, DNA-templated	3
GO:0000245~spliceosomal complex assembly	2
GO:0006397~mRNA processing	2
GO:0000398~mRNA splicing, via spliceosome	2
GO:0006352~DNA-templated transcription, initiation	2
GO:0006357~regulation of transcription from RNA polymerase II promoter	2
GO:0045893~positive regulation of transcription, DNA-templated	2
GO:0006396~RNA processing	2
GO:0001510~RNA methylation	2
GO:0010501~RNA secondary structure unwinding	2
GO:0006338~chromatin remodeling	2
GO:0000184~nuclear-transcribed mRNA catabolic process, nonsense-mediated decay	1
GO:0000387~spliceosomal snRNP assembly	1
GO:0002098~tRNA wobble uridine modification	1
GO:0034427~nuclear-transcribed mRNA catabolic process, exonucleolytic, 3'-5'	1
GO:0008380~RNA splicing	1
GO:0071028~nuclear mRNA surveillance	1
GO:0034475~U4 snRNA 3'-end processing	1
GO:1903507~negative regulation of nucleic acid-templated transcription	1
GO:0000972~transcription-dependent tethering of RNA polymerase II gene DNA at nuclear periphery	1
GO:0006353~DNA-templated transcription, termination	1
GO:0006368~transcription elongation from RNA polymerase II promoter	1
GO:0030488~tRNA methylation	1
GO:0006378~mRNA polyadenylation	1
GO:0071051~polyadenylation-dependent snoRNA 3'-end processing	1
GO:0031047~gene silencing by RNA	1
GO:0032259~methylation	1
Chloroplast and photosynthesis	17
GO:0009658~chloroplast organization	3
GO:0015995~chlorophyll biosynthetic process	3
GO:0010027~thylakoid membrane organization	2
GO:0009768~photosynthesis, light harvesting in photosystem I	2
GO:0010207~photosystem II assembly	2
GO:0015979~photosynthesis	2
GO:0010109~regulation of photosynthesis	1
GO:0010206~photosystem II repair	1
GO:0010020~chloroplast fission	1
Translation, post-translational regulation	16
GO:0018298~protein-chromophore linkage	2
GO:0006457~protein folding	2
GO:0018105~peptidyl-serine phosphorylation	2
GO:0046777~protein autophosphorylation	2
GO:0032543~mitochondrial translation	1
GO:0032544~plastid translation	1
GO:0061077~chaperone-mediated protein folding	1
GO:0006470~protein dephosphorylation	1
GO:0006474~N-terminal protein amino acid acetylation	1
GO:0006468~protein phosphorylation	1
GO:0030162~regulation of proteolysis	1
GO:0070084~protein initiator methionine removal	1
Hormone regulation	15
GO:0009734~auxin-activated signaling pathway	3
GO:0009736~cytokinin-activated signaling pathway	2
GO:0009738~abscisic acid-activated signaling pathway	2
GO:0009693~ethylene biosynthetic process	1
GO:0009695~jasmonic acid biosynthetic process	1
GO:0009723~response to ethylene	1
GO:0009735~response to cytokinin	1
GO:0009753~response to jasmonic acid	1
GO:0009788~negative regulation of abscisic acid-activated signaling pathway	1
GO:0009873~ethylene-activated signaling pathway	1
GO:2000022~regulation of jasmonic acid mediated signaling pathway	1
Transport	13
GO:0003333~amino acid transmembrane transport	2
GO:0006405~RNA export from nucleus	2
GO:0006406~mRNA export from nucleus	2
GO:0006606~protein import into nucleus	2
GO:0006814~sodium ion transport	1
GO:0006850~mitochondrial pyruvate transport	1
GO:0009767~photosynthetic electron transport chain	1
GO:0009773~photosynthetic electron transport in photosystem I	1
GO:0000055~ribosomal large subunit export from nucleus	1
Signal transduction	11
GO:0035556~intracellular signal transduction	4
GO:0000160~phosphorelay signal transduction system	3
GO:0007165~signal transduction	2
GO:0000079~regulation of cyclin-dependent protein serine/threonine kinase activity	1
GO:0080163~regulation of protein serine/threonine phosphatase activity	1
Carbohydrate biosynthesis, transport and metabolism	10
GO:0006094~gluconeogenesis	3
GO:0005986~sucrose biosynthetic process	1
GO:0019252~starch biosynthetic process	1
GO:0006189~'de novo' IMP biosynthetic process	1
GO:0070413~trehalose metabolism in response to stress	1
GO:0005992~trehalose biosynthetic process	1
GO:0006001~fructose catabolic process	1
GO:0005978~glycogen biosynthetic process	1
rRNA maturation, processing and modification	10
GO:0006364~rRNA processing	2
GO:0000460~maturation of 5.8S rRNA	1
GO:0000462~maturation of SSU-rRNA from tricistronic rRNA transcript (SSU-rRNA, 5.8S rRNA, LSU-rRNA)	1
GO:0000463~maturation of LSU-rRNA from tricistronic rRNA transcript (SSU-rRNA, 5.8S rRNA, LSU-rRNA)	1
GO:0000466~maturation of 5.8S rRNA from tricistronic rRNA transcript (SSU-rRNA, 5.8S rRNA, LSU-rRNA)	1
GO:0000470~maturation of LSU-rRNA	1
GO:0030490~maturation of SSU-rRNA	1
GO:0016075~rRNA catabolic process	1
GO:0070475~rRNA base methylation	1
Development	8
GO:0009908~flower development	3
GO:0009553~embryo sac development	1
GO:0048481~plant ovule development	1
GO:0032502~developmental process	1
GO:0009793~embryo development ending in seed dormancy	1
GO:0046621~negative regulation of organ growth	1
Defense response	6
GO:0034599~cellular response to oxidative stress	2
GO:0009408~response to heat	1
GO:0031347~regulation of defense response	1
GO:0009611~response to wounding	1
GO:0006915~apoptotic process	1
Protein degradation	5
GO:0010388~cullin deneddylation	1
GO:0016567~protein ubiquitination	1
GO:0031146~SCF-dependent proteasomal ubiquitin-dependent protein catabolic process	1
GO:0042787~protein ubiquitination involved in ubiquitin-dependent protein catabolic process	1
GO:0043161~proteasome-mediated ubiquitin-dependent protein catabolic process	1
Photomorphogenesis	5
GO:0009416~response to light stimulus	2
GO:0009640~photomorphogenesis	1
GO:0009585~red, far-red light phototransduction	1
GO:0042594~response to starvation	1
Amino acid biosynthesis and metabolism	4
GO:0006535~cysteine biosynthetic process from serine	1
GO:0009089~lysine biosynthetic process via diaminopimelate	1
GO:0006541~glutamine metabolic process	1
GO:0018026~peptidyl-lysine monomethylation	1
Other process	49
GO:0006782~protoporphyrinogen IX biosynthetic process	3
GO:0016569~covalent chromatin modification	3
GO:0031627~telomeric loop formation	3
GO:0048511~rhythmic process	3
GO:0006260~DNA replication	2
GO:0006281~DNA repair	2
GO:0016573~histone acetylation	2
GO:0031507~heterochromatin assembly	2
GO:0000226~microtubule cytoskeleton organization	1
GO:0000723~telomere maintenance	1
GO:0006081~cellular aldehyde metabolic process	1
GO:0006284~base-excision repair	1
GO:0006298~mismatch repair	1
GO:0006334~nucleosome assembly	1
GO:0006342~chromatin silencing	1
GO:0006629~lipid metabolic process	1
GO:0006730~one-carbon metabolic process	1
GO:0006751~glutathione catabolic process	1
GO:0007064~mitotic sister chromatid cohesion	1
GO:0008152~metabolic process	1
GO:0009584~detection of visible light	1
GO:0009853~photorespiration	1
GO:0010468~regulation of gene expression	1
GO:0015969~guanosine tetraphosphate metabolic process	1
GO:0017006~protein-tetrapyrrole linkage	1
GO:0030154~cell differentiation	1
GO:0030259~lipid glycosylation	1
GO:0031122~cytoplasmic microtubule organization	1
GO:0032508~DNA duplex unwinding	1
GO:0042148~strand invasion	1
GO:0042254~ribosome biogenesis	1
GO:0042255~ribosome assembly	1
GO:0042273~ribosomal large subunit biogenesis	1
GO:0042274~ribosomal small subunit biogenesis	1
GO:0045454~cell redox homeostasis	1
GO:0045930~negative regulation of mitotic cell cycle	1
GO:0046916~cellular transition metal ion homeostasis	1
