# Supplementary material for: Identification and characterization of genes frequently responsive to Xanthomonas oryzae pv. oryzae and Magnaporthe oryzae infections in rice
Source: BMC Genomics. 2020 Jan 6;21:21. doi: 10.1186/s12864-019-6438-y (PMC6945429; doi:10.1186/s12864-019-6438-y)
Supplement: Supplementary file 18 — Additional file 18: Table S15. The distribution of the molecular functions of the up-regulated genes by Mor in the rice microarray data. [file 12864_2019_6438_MOESM18_ESM.xlsx]

## Sheet: sheet1
Table S15 The distribution of the molecular functions of the up-regulated genes by Mor in the rice microarray data
Molecular function	Number of sample
Defense enzymes	43
GO:0004568~chitinase activity	5
GO:0016709~oxidoreductase activity, acting on paired donors, with incorporation or reduction of molecular oxygen, NAD(P)H as one donor, and incorporation of one atom of oxygen	3
GO:0004129~cytochrome-c oxidase activity	3
GO:0016491~oxidoreductase activity	2
GO:0052890~oxidoreductase activity, acting on the CH-CH group of donors, with a flavin as acceptor	2
GO:0016787~hydrolase activity	2
GO:0004185~serine-type carboxypeptidase activity	2
GO:0004722~protein serine/threonine phosphatase activity	2
GO:0004707~MAP kinase activity	2
GO:0004743~pyruvate kinase activity	2
GO:0045548~phenylalanine ammonia-lyase activity	2
GO:0009916~alternative oxidase activity	2
GO:0004758~serine C-palmitoyltransferase activity	1
GO:0009931~calcium-dependent protein serine/threonine kinase activity	1
GO:0000155~phosphorelay sensor kinase activity	1
GO:0004143~diacylglycerol kinase activity	1
GO:0004672~protein kinase activity	1
GO:0004683~calmodulin-dependent protein kinase activity	1
GO:0016301~kinase activity	1
GO:0004367~glycerol-3-phosphate dehydrogenase [NAD+] activity	1
GO:0004420~hydroxymethylglutaryl-CoA reductase (NADPH) activity	1
GO:0004791~thioredoxin-disulfide reductase activity	1
GO:0015035~protein disulfide oxidoreductase activity	1
GO:0016705~oxidoreductase activity, acting on paired donors, with incorporation or reduction of molecular oxygen	1
GO:0004674~protein serine/threonine kinase activity	1
GO:0003997~acyl-CoA oxidase activity	1
Other enzymes	58
GO:0042626~ATPase activity, coupled to transmembrane movement of substances	5
GO:0010333~terpene synthase activity	4
GO:0004298~threonine-type endopeptidase activity	3
GO:0047987~hydroperoxide dehydratase activity	3
GO:0003995~acyl-CoA dehydrogenase activity	2
GO:0003959~NADPH dehydrogenase activity	2
GO:0003824~catalytic activity	2
GO:0004742~dihydrolipoyllysine-residue acetyltransferase activity	2
GO:0016165~linoleate 13S-lipoxygenase activity	2
GO:0042285~xylosyltransferase activity	2
GO:0046961~proton-transporting ATPase activity, rotational mechanism	2
GO:0051213~dioxygenase activity	2
GO:0004004~ATP-dependent RNA helicase activity	2
GO:0004864~protein phosphatase inhibitor activity	2
GO:0016757~transferase activity, transferring glycosyl groups	2
GO:0003857~3-hydroxyacyl-CoA dehydrogenase activity	1
GO:0003955~NAD(P)H dehydrogenase (quinone) activity	1
GO:0003978~UDP-glucose 4-epimerase activity	1
GO:0003988~acetyl-CoA C-acyltransferase activity	1
GO:0004049~anthranilate synthase activity	1
GO:0004352~glutamate dehydrogenase (NAD+) activity	1
GO:0004360~glutamine-fructose-6-phosphate transaminase (isomerizing) activity	1
GO:0004620~phospholipase activity	1
GO:0004640~phosphoribosylanthranilate isomerase activity	1
GO:0004805~trehalose-phosphatase activity	1
GO:0004842~ubiquitin-protein transferase activity	1
GO:0008378~galactosyltransferase activity	1
GO:0008483~transaminase activity	1
GO:0008649~rRNA methyltransferase activity	1
GO:0015018~galactosylgalactosylxylosylprotein 3-beta-glucuronosyltransferase activity	1
GO:0016629~12-oxophytodienoate reductase activity	1
GO:0016747~transferase activity, transferring acyl groups other than amino-acyl groups	1
GO:0016762~xyloglucan:xyloglucosyl transferase activity	1
GO:0033926~glycopeptide alpha-N-acetylgalactosaminidase activity	1
GO:0045140~inositol phosphoceramide synthase activity	1
GO:0052634~C-19 gibberellin 2-beta-dioxygenase activity	1
Metal ion binding	10
GO:0000287~magnesium ion binding	3
GO:0005506~iron ion binding	3
GO:0030955~potassium ion binding	2
GO:0005509~calcium ion binding	1
GO:0005516~calmodulin binding	1
Transporter	10
GO:0005215~transporter activity	2
GO:0015171~amino acid transmembrane transporter activity	2
GO:0005351~sugar:proton symporter activity	2
GO:0015297~antiporter activity	2
GO:0005355~glucose transmembrane transporter activity	1
GO:0015079~potassium ion transmembrane transporter activity	1
Regulation in transcription and translation	6
GO:0003714~transcription corepressor activity	5
GO:0044212~transcription regulatory region DNA binding	1
Nucleic acid binding	5
GO:0043565~sequence-specific DNA binding	3
GO:0003700~transcription factor activity, sequence-specific DNA binding	2
RNA binding	4
GO:0003723~RNA binding	2
GO:0003729~mRNA binding	1
GO:0008312~7S RNA binding	1
Ribosome structural constituent and binding	4
GO:0003735~structural constituent of ribosome	2
GO:0043022~ribosome binding	1
GO:0043023~ribosomal large subunit binding	1
Polysaccharide binding	3
GO:0008061~chitin binding	3
Iron-sulfur cluster binding	2
GO:0051536~iron-sulfur cluster binding	1
GO:0051537~2 iron, 2 sulfur cluster binding	1
Other function	31
GO:0030170~pyridoxal phosphate binding	4
GO:0051287~NAD binding	4
GO:0005524~ATP binding	3
GO:0016597~amino acid binding	3
GO:0004872~receptor activity	2
GO:0005198~structural molecule activity	2
GO:0005525~GTP binding	2
GO:0010427~abscisic acid binding	2
GO:0020037~heme binding	2
GO:0050660~flavin adenine dinucleotide binding	2
GO:0000062~fatty-acyl-CoA binding	1
GO:0009055~electron carrier activity	1
GO:0010181~FMN binding	1
GO:0042802~identical protein binding	1
GO:0050662~coenzyme binding	1
