# Supplementary material for: Identification and characterization of genes frequently responsive to Xanthomonas oryzae pv. oryzae and Magnaporthe oryzae infections in rice
Source: BMC Genomics. 2020 Jan 6;21:21. doi: 10.1186/s12864-019-6438-y (PMC6945429; doi:10.1186/s12864-019-6438-y)
Supplement: Supplementary file 19 — Additional file 19: Table S16. The distribution of the molecular functions of the down-regulated genes by Mor in the rice microarray data. [file 12864_2019_6438_MOESM19_ESM.xlsx]

## Sheet: sheet1
Table S16 The distribution of the molecular functions of the down-regulated genes by Mor in the rice microarray data
Molecular function	Number of sample
Nucleic acid binding	24
GO:0000166~nucleotide binding	3
GO:0003676~nucleic acid binding	3
GO:0003677~DNA binding	3
GO:0003690~double-stranded DNA binding	3
GO:0003691~double-stranded telomeric DNA binding	2
GO:0003697~single-stranded DNA binding	2
GO:0000976~transcription regulatory region sequence-specific DNA binding	2
GO:0042162~telomeric DNA binding	2
GO:0043565~sequence-specific DNA binding	2
GO:0003684~damaged DNA binding	1
GO:0001228~transcriptional activator activity, RNA polymerase II transcription regulatory region sequence-specific binding	1
Defense enzymes	23
GO:0000155~phosphorelay sensor kinase activity	3
GO:0004683~calmodulin-dependent protein kinase activity	2
GO:0004693~cyclin-dependent protein serine/threonine kinase activity	2
GO:0008353~RNA polymerase II carboxy-terminal domain kinase activity	2
GO:0009931~calcium-dependent protein serine/threonine kinase activity	2
GO:0016787~hydrolase activity	2
GO:0004045~aminoacyl-tRNA hydrolase activity	1
GO:0016301~kinase activity	1
GO:0008728~GTP diphosphokinase activity	1
GO:0016791~phosphatase activity	2
GO:0004721~phosphoprotein phosphatase activity	1
GO:0004722~protein serine/threonine phosphatase activity	1
GO:0004864~protein phosphatase inhibitor activity	1
GO:0008893~guanosine-3',5'-bis(diphosphate) 3'-diphosphatase activity	1
GO:0042132~fructose 1,6-bisphosphate 1-phosphatase activity	1
Other enzymes	42
GO:0003899~DNA-directed RNA polymerase activity	2
GO:0004004~ATP-dependent RNA helicase activity	2
GO:0004596~peptide alpha-N-acetyltransferase activity	2
GO:0008568~microtubule-severing ATPase activity	2
GO:0000150~recombinase activity	1
GO:0003755~peptidyl-prolyl cis-trans isomerase activity	1
GO:0003917~DNA topoisomerase type I activity	1
GO:0003924~GTPase activity	1
GO:0004003~ATP-dependent DNA helicase activity	1
GO:0004028~3-chloroallyl aldehyde dehydrogenase activity	1
GO:0004029~aldehyde dehydrogenase (NAD) activity	1
GO:0004030~aldehyde dehydrogenase [NAD(P)+] activity	1
GO:0004176~ATP-dependent peptidase activity	1
GO:0004252~serine-type endopeptidase activity	1
GO:0004386~helicase activity	1
GO:0004402~histone acetyltransferase activity	1
GO:0004497~monooxygenase activity	1
GO:0004527~exonuclease activity	1
GO:0004842~ubiquitin-protein transferase activity	1
GO:0004843~thiol-dependent ubiquitin-specific protease activity	1
GO:0008168~methyltransferase activity	1
GO:0008469~histone-arginine N-methyltransferase activity	1
GO:0008649~rRNA methyltransferase activity	1
GO:0015035~protein disulfide oxidoreductase activity	1
GO:0016157~sucrose synthase activity	1
GO:0016279~protein-lysine N-methyltransferase activity	1
GO:0016491~oxidoreductase activity	1
GO:0016627~oxidoreductase activity, acting on the CH-CH group of donors	1
GO:0016705~oxidoreductase activity, acting on paired donors, with incorporation or reduction of molecular oxygen	1
GO:0016746~transferase activity, transferring acyl groups	1
GO:0016984~ribulose-bisphosphate carboxylase activity	1
GO:0031625~ubiquitin protein ligase binding	1
GO:0035242~protein-arginine omega-N asymmetric methyltransferase activity	1
GO:0043141~ATP-dependent 5'-3' DNA helicase activity	1
GO:0047769~arogenate dehydratase activity	1
GO:0001671~ATPase activator activity	1
GO:0003824~catalytic activity	1
GO:0008094~DNA-dependent ATPase activity	1
Regulation in transcription and translation	10
GO:0003700~transcription factor activity, sequence-specific DNA binding	2
GO:0003743~translation initiation factor activity	2
GO:0000989~transcription factor activity, transcription factor binding	1
GO:0001104~RNA polymerase II transcription cofactor activity	1
GO:0003714~transcription corepressor activity	1
GO:0008134~transcription factor binding	1
GO:0003746~translation elongation factor activity	1
GO:0016987~sigma factor activity	1
RNA binding	10
GO:0003723~RNA binding	2
GO:0000049~tRNA binding	1
GO:0002161~aminoacyl-tRNA editing activity	1
GO:0003727~single-stranded RNA binding	1
GO:0003729~mRNA binding	1
GO:0019843~rRNA binding	1
GO:0030515~snoRNA binding	1
GO:0030628~pre-mRNA 3'-splice site binding	1
GO:0044822~poly(A) RNA binding	1
Metal ion binding	8
GO:0008270~zinc ion binding	3
GO:0051536~iron-sulfur cluster binding	2
GO:0005506~iron ion binding	1
GO:0005509~calcium ion binding	1
GO:0005516~calmodulin binding	1
Transporter	6
GO:0005315~inorganic phosphate transmembrane transporter activity	1
GO:0005487~nucleocytoplasmic transporter activity	1
GO:0008271~secondary active sulfate transmembrane transporter activity	1
GO:0015116~sulfate transmembrane transporter activity	1
GO:0015171~amino acid transmembrane transporter activity	1
GO:0015293~symporter activity	1
Iron-sulfur cluster binding	1
GO:0051537~2 iron, 2 sulfur cluster binding	1
Ribosome structural constituent and binding	1
GO:0043022~ribosome binding	1
Other function	19
GO:0003682~chromatin binding	2
GO:0005525~GTP binding	2
GO:0009882~blue light photoreceptor activity	2
GO:0016168~chlorophyll binding	2
GO:0031409~pigment binding	2
GO:0000149~SNARE binding	1
GO:0004872~receptor activity	1
GO:0005484~SNAP receptor activity	1
GO:0005524~ATP binding	1
GO:0010427~abscisic acid binding	1
GO:0016597~amino acid binding	1
GO:0017056~structural constituent of nuclear pore	1
GO:0042803~protein homodimerization activity	1
GO:0043531~ADP binding	1
