# Supplementary material for: Identification and characterization of genes frequently responsive to Xanthomonas oryzae pv. oryzae and Magnaporthe oryzae infections in rice
Source: BMC Genomics. 2020 Jan 6;21:21. doi: 10.1186/s12864-019-6438-y (PMC6945429; doi:10.1186/s12864-019-6438-y)
Supplement: Supplementary file 20 — Additional file 20: Table S17. The distribution of the INTERPRO annotations of the up-regulated genes by Xoo in the rice microarray data. [file 12864_2019_6438_MOESM20_ESM.xlsx]

## Sheet: sheet1
Table S17 The distribution of the INTERPRO annotations of the up-regulated genes by Xoo in the rice microarray data
Annotation	Number of sample
Ribosomal protein	498
IPR020568:Ribosomal protein S5 domain 2-type fold	16
IPR014721:Ribosomal protein S5 domain 2-type fold, subgroup	15
IPR004038:Ribosomal protein L7Ae/L30e/S12e/Gadd45	14
IPR018492:Ribosomal protein L7Ae/L8/Nhp2 family	14
IPR014722:Ribosomal protein L2 domain 2	13
IPR021131:Ribosomal protein L18e/L15P	13
IPR000039:Ribosomal protein L18e	12
IPR021132:Ribosomal protein L18e, conserved site	12
IPR001515:Ribosomal protein L32e	11
IPR012678:Ribosomal protein L23/L15e core domain	11
IPR027534:Ribosomal protein L12 family	11
IPR000231:Ribosomal protein L30e	10
IPR001848:Ribosomal protein S10	10
IPR022991:Ribosomal protein L30e, conserved site	10
IPR027486:Ribosomal protein S10 domain	10
IPR000876:Ribosomal protein S4e	9
IPR004977:Ribosomal protein S25	9
IPR013843:Ribosomal protein S4e, N-terminal	9
IPR013845:Ribosomal protein S4e, central region	9
IPR018199:Ribosomal protein S4e, N-terminal, conserved site	9
IPR001854:Ribosomal protein L29	8
IPR005680:Ribosomal protein S23, eukaryotic/archaeal	8
IPR016094:Ribosomal protein L1, 2-layer alpha/beta-sandwich	8
IPR023674:Ribosomal protein L1, superfamily	8
IPR000702:Ribosomal protein L6	7
IPR001063:Ribosomal protein L22/L17	7
IPR001593:Ribosomal protein S3Ae	7
IPR005729:Ribosomal protein S10, eukaryotic/archaeal	7
IPR005998:Ribosomal protein L7, eukaryotic	7
IPR012988:Ribosomal protein L30, N-terminal	7
IPR018281:Ribosomal protein S3Ae, conserved site	7
IPR020040:Ribosomal protein L6, alpha-beta domain	7
IPR027500:40S ribosomal protein S1/3, eukaryotes	7
IPR000851:Ribosomal protein S5	6
IPR005324:Ribosomal protein S5, C-terminal	6
IPR013810:Ribosomal protein S5, N-terminal	6
IPR000911:Ribosomal protein L11	5
IPR005756:Ribosomal protein L26/L24P, eukaryotic/archaeal	5
IPR005825:Ribosomal protein L24/L26, conserved site	5
IPR016082:Ribosomal protein L30, ferredoxin-like fold domain	5
IPR020783:Ribosomal protein L11, C-terminal	5
IPR020784:Ribosomal protein L11, N-terminal	5
IPR001976:Ribosomal protein S24e	4
IPR002132:Ribosomal protein L5	4
IPR011035:Ribosomal protein L25/Gln-tRNA synthetase, anti-codon-binding domain	4
IPR011331:Ribosomal protein L37ae/L37e	4
IPR013025:Ribosomal protein L25/L23	4
IPR016095:Ribosomal protein L1, 3-layer alpha/beta-sandwich	4
IPR020056:Ribosomal protein L25/Gln-tRNA synthetase, beta-barrel domain	4
IPR020929:Ribosomal protein L5, conserved site	4
IPR022803:Ribosomal protein L5 domain	4
IPR023673:Ribosomal protein L1, conserved site	4
IPR018098:Ribosomal S24e conserved site	4
IPR000589:Ribosomal protein S15	3
IPR000988:Ribosomal protein L24e-related	3
IPR002143:Ribosomal protein L1	3
IPR002672:Ribosomal protein L28e	3
IPR006032:Ribosomal protein S12/S23	3
IPR011332:Ribosomal protein, zinc-binding domain	3
IPR012606:Ribosomal protein S13/S15, N-terminal	3
IPR018065:Ribosomal protein L34e, conserved site	3
IPR023029:Ribosomal protein S15P	3
IPR023442:Ribosomal protein L24e, conserved site	3
IPR000266:Ribosomal protein S17	2
IPR000509:Ribosomal protein L36e	2
IPR000530:Ribosomal protein S12e	2
IPR000554:Ribosomal protein S7e	2
IPR000892:Ribosomal protein S26e	2
IPR000915:Ribosomal protein L6E	2
IPR001047:Ribosomal protein S8e	2
IPR001141:Ribosomal protein L27e	2
IPR001380:Ribosomal protein L13e	2
IPR002359:Ribosomal protein L6, conserved site-2	2
IPR005484:Ribosomal protein L18/L5	2
IPR005633:Ribosomal protein L23/L25, N-terminal	2
IPR005703:Ribosomal protein S3, eukaryotic/archaeal	2
IPR005711:Ribosomal protein S5, eukaryotic/archaeal	2
IPR005713:Ribosomal protein S19A/S15e	2
IPR005716:Ribosomal protein S5/S7, eukaryotic/archaeal	2
IPR005721:Ribosomal protein L22/L17, eukaryotic/archaeal	2
IPR005755:Ribosomal protein L13, eukaryotic/archaeal	2
IPR008195:Ribosomal protein L34Ae	2
IPR018038:Ribosomal protein L30, conserved site	2
IPR018256:Ribosomal protein L13e, conserved site	2
IPR018262:Ribosomal protein L27e, conserved site	2
IPR018283:Ribosomal protein S8e, conserved site	2
IPR019985:Ribosomal protein L23	2
IPR001377:Ribosomal protein S6e	1
IPR005707:Ribosomal protein S2, eukaryotic/archaeal	1
IPR014401:Ribosomal protein S6, eukaryotic	1
IPR018282:Ribosomal protein S6e, conserved site	1
IPR022309:Ribosomal protein S8e/ribosomal biogenesis NSA2	1
IPR027498:Ribosomal protein S2, eukaryotic	1
Transcription factor	68
IPR000315:Zinc finger, B-box	12
IPR004217:Tim10/DDP family zinc finger	11
IPR001878:Zinc finger, CCHC-type	3
IPR008913:Zinc finger, CHY-type	2
IPR015880:Zinc finger, C2H2-like	2
IPR017921:Zinc finger, CTCHY-type	2
IPR000058:Zinc finger, AN1-type	1
IPR001841:Zinc finger, RING-type	1
IPR007087:Zinc finger, C2H2	1
IPR011016:Zinc finger, RING-CH-type	1
IPR013087:Zinc finger C2H2-type/integrase DNA-binding domain	1
IPR000232:Heat shock factor (HSF)-type, DNA-binding	9
IPR003657:DNA-binding WRKY	6
IPR004827:Basic-leucine zipper domain	6
IPR011598:Myc-type, basic helix-loop-helix (bHLH) domain	3
IPR003106:Leucine zipper, homeobox-associated	2
IPR005202:Transcription factor GRAS	1
IPR000047:Helix-turn-helix motif	1
IPR011991:Winged helix-turn-helix DNA-binding domain	1
IPR001005:SANT/Myb domain	1
IPR017930:Myb domain	1
Dehydrogenase	149
IPR013154:Alcohol dehydrogenase GroES-like	12
IPR002085:Alcohol dehydrogenase superfamily, zinc-type	10
IPR013149:Alcohol dehydrogenase, C-terminal	10
IPR002328:Alcohol dehydrogenase, zinc-type, conserved site	9
IPR006091:Acyl-CoA oxidase/dehydrogenase, central domain	11
IPR009075:Acyl-CoA dehydrogenase/oxidase C-terminal	11
IPR009100:Acyl-CoA dehydrogenase/oxidase	11
IPR013786:Acyl-CoA dehydrogenase/oxidase, N-terminal	5
IPR006089:Acyl-CoA dehydrogenase, conserved site	2
IPR019796:Glucose-6-phosphate dehydrogenase, active site	6
IPR001282:Glucose-6-phosphate dehydrogenase	5
IPR022674:Glucose-6-phosphate dehydrogenase, NAD-binding	5
IPR022675:Glucose-6-phosphate dehydrogenase, C-terminal	5
IPR001078:2-oxoacid dehydrogenase acyltransferase, catalytic domain	6
IPR003016:2-oxo acid dehydrogenase, lipoyl-binding site	6
IPR006139:D-isomer specific 2-hydroxyacid dehydrogenase, catalytic domain	4
IPR006140:D-isomer specific 2-hydroxyacid dehydrogenase, NAD-binding	3
IPR001804:Isocitrate and isopropylmalate dehydrogenases family	3
IPR004434:Isocitrate dehydrogenase NAD-dependent	3
IPR024084:Isopropylmalate dehydrogenase-like domain	3
IPR016161:Aldehyde/histidinol dehydrogenase	2
IPR016162:Aldehyde dehydrogenase, N-terminal	2
IPR016163:Aldehyde dehydrogenase, C-terminal	2
IPR015590:Aldehyde dehydrogenase domain	2
IPR006257:Dihydrolipoyllysine-residue acetyltransferase component of pyruvate dehydrogenase complex	2
IPR008927:6-phosphogluconate dehydrogenase, C-terminal-like	2
IPR006113:6-phosphogluconate dehydrogenase, decarboxylating	1
IPR006114:6-phosphogluconate dehydrogenase, C-terminal	1
IPR012284:Fibritin/6-phosphogluconate dehydrogenase, C-terminal extension	1
IPR013328:Dehydrogenase, multihelical	1
IPR001017:Dehydrogenase, E1 component	1
IPR001732:UDP-glucose/GDP-mannose dehydrogenase, N-terminal	1
IPR014027:UDP-glucose/GDP-mannose dehydrogenase, C-terminal	1
Kinase	87
IPR000850:Adenylate kinase	8
IPR006259:Adenylate kinase subfamily	4
IPR011009:Protein kinase-like domain	8
IPR000719:Protein kinase, catalytic domain	7
IPR017441:Protein kinase, ATP binding site	7
IPR008271:Serine/threonine-protein kinase, active site	7
IPR001245:Serine-threonine/tyrosine-protein kinase catalytic domain	1
IPR003594:Histidine kinase-like ATPase, ATP-binding domain	6
IPR003527:Mitogen-activated protein (MAP) kinase, conserved site	4
IPR020636:Calcium/calmodulin-dependent/calcium-dependent protein kinase	4
IPR000023:Phosphofructokinase domain	3
IPR006206:Mevalonate/galactokinase	3
IPR016064:ATP-NAD kinase-like domain	3
IPR006204:GHMP kinase N-terminal domain	2
IPR012004:Pyrophosphate-dependent phosphofructokinase TP0108	2
IPR013750:GHMP kinase, C-terminal domain	2
IPR024171:S-receptor-like serine/threonine-protein kinase	2
IPR015813:Pyruvate/Phosphoenolpyruvate kinase-like domain	5
IPR001697:Pyruvate kinase	1
IPR011037:Pyruvate kinase-like, insert domain	1
IPR015793:Pyruvate kinase, barrel	1
IPR015794:Pyruvate kinase, alpha/beta	1
IPR015795:Pyruvate kinase, C-terminal	1
IPR015806:Pyruvate kinase, beta-barrel insert domain	1
IPR022953:Phosphofructokinase	1
IPR025287:Wall-associated receptor kinase galacturonan-binding domain	1
IPR014746:Glutamine synthetase/guanido kinase, catalytic domain	1
Glycoside hydrolase	79
IPR013781:Glycoside hydrolase, catalytic domain	11
IPR001223:Glycoside hydrolase, family 18, catalytic domain	10
IPR001579:Glycoside hydrolase, chitinase active site	10
IPR017853:Glycoside hydrolase, superfamily	10
IPR013094:Alpha/beta hydrolase fold-3	8
IPR000490:Glycoside hydrolase, family 17	6
IPR014718:Glycoside hydrolase-type carbohydrate-binding, subgroup	5
IPR000726:Glycoside hydrolase, family 19, catalytic	4
IPR016283:Glycoside hydrolase, family 19	4
IPR000073:Alpha/beta hydrolase fold-1	2
IPR001360:Glycoside hydrolase, family 1	2
IPR000602:Glycoside hydrolase family 38, N-terminal domain	1
IPR000757:Glycoside hydrolase, family 16	1
IPR011330:Glycoside hydrolase/deacetylase, beta/alpha-barrel	1
IPR011682:Glycosyl hydrolase family 38, C-terminal	1
IPR015341:Glycoside hydrolase, family 38, central domain	1
IPR024746:Glycosyl hydrolase family 100	1
IPR027291:Glycoside hydrolase 38/57, N-terminal domain	1
Helicase	48
IPR011545:DNA/RNA helicase, DEAD/DEAH box type, N-terminal	10
IPR014014:RNA helicase, DEAD-box type, Q motif	10
IPR000629:RNA helicase, ATP-dependent, DEAD-box, conserved site	6
IPR002464:DNA/RNA helicase, ATP-dependent, DEAH-box type, conserved site	1
IPR014001:Helicase, superfamily 1/2, ATP-binding domain	10
IPR001650:Helicase, C-terminal	10
IPR007502:Helicase-associated domain	1
ATPase	60
IPR018303:P-type ATPase, phosphorylation site	7
IPR004014:Cation-transporting P-type ATPase, N-terminal	6
IPR008250:P-type ATPase, A domain	6
IPR023298:P-type ATPase, transmembrane domain	6
IPR023299:P-type ATPase, cytoplasmic domain N	6
IPR001757:Cation-transporting P-type ATPase	6
IPR015310:Activator of Hsp90 ATPase, N-terminal	5
IPR006068:Cation-transporting P-type ATPase, C-terminal	4
IPR019489:Clp ATPase, C-terminal	4
IPR003959:ATPase, AAA-type, core	2
IPR025753:AAA-type ATPase, N-terminal domain	2
IPR006408:Calcium-transporting P-type ATPase, subfamily IIB	2
IPR006534:H+ transporting P-type ATPase, subfamily IIIA	2
IPR003593:AAA+ ATPase domain	1
IPR024750:Calcium-transporting P-type ATPase, N-terminal autoinhibitory domain	1
Peptidase	38
IPR015927:Peptidase S24/S26A/S26B/S26C	5
IPR001714:Peptidase M24, methionine aminopeptidase	3
IPR002467:Peptidase M24A, methionine aminopeptidase, subfamily 1	3
IPR007863:Peptidase M16, C-terminal domain	3
IPR011237:Peptidase M16 domain	3
IPR011249:Metalloenzyme, LuxS/M16 peptidase-like	3
IPR011765:Peptidase M16, N-terminal	3
IPR022764:Peptidase S54, rhomboid domain	3
IPR000223:Peptidase S26A, signal peptidase I	2
IPR001431:Peptidase M16, zinc-binding site	2
IPR002610:Peptidase S54, rhomboid	2
IPR008758:Peptidase S28	2
IPR000994:Peptidase M24, structural domain	1
IPR001096:Peptidase C13, legumain	1
IPR001969:Peptidase aspartic, active site	1
IPR019759:Peptidase S24/S26A/S26B	1
Peroxidase	20
IPR000823:Plant peroxidase	4
IPR010255:Haem peroxidase	4
IPR019793:Peroxidases heam-ligand binding site	4
IPR002016:Haem peroxidase, plant/fungal/bacterial	3
IPR019794:Peroxidase, active site	3
IPR000326:Phosphatidic acid phosphatase type 2/haloperoxidase	1
IPR002207:Plant ascorbate peroxidase	1
Synthase/synthetase	123
IPR000873:AMP-dependent synthetase/ligase	12
IPR002478:Pseudouridine synthase/archaeosine transglycosylase	11
IPR020103:Pseudouridine synthase, catalytic domain	10
IPR027443:Isopenicillin N synthase-like	10
IPR012392:Very-long-chain 3-ketoacyl-CoA synthase	9
IPR013601:FAE1/Type III polyketide synthase-like protein	9
IPR013747:3-Oxoacyl-[acyl-carrier-protein (ACP)] synthase III C-terminal	8
IPR006195:Aminoacyl-tRNA synthetase, class II	7
IPR001412:Aminoacyl-tRNA synthetase, class I, conserved site	6
IPR002314:Aminoacyl-tRNA synthetase, class II (G/ H/ P/ S), conserved domain	3
IPR009080:Aminoacyl-tRNA synthetase, class 1a, anticodon-binding	3
IPR002300:Aminoacyl-tRNA synthetase, class Ia	2
IPR004802:tRNA pseudouridine synthase B family	3
IPR009008:Valyl/Leucyl/Isoleucyl-tRNA synthetase, class Ia, editing domain	2
IPR013155:Valyl/Leucyl/Isoleucyl-tRNA synthetase, class I, anticodon-binding	2
IPR000644:Cystathionine beta-synthase, core	2
IPR002501:Pseudouridine synthase II	2
IPR002629:Methionine synthase, vitamin-B12 independent	2
IPR006276:Cobalamin-independent methionine synthase	2
IPR013215:Cobalamin (vitamin B12)-independent methionine synthase MetE, N-terminal	2
IPR000368:Sucrose synthase	2
IPR012820:Sucrose synthase, plant/cyanobacteria	2
IPR020843:Polyketide synthase, enoylreductase	2
IPR020059:Glutamyl/glutaminyl-tRNA synthetase, class Ib, anti-codon binding domain	2
IPR002319:Phenylalanyl-tRNA synthetase	1
IPR002480:DAHP synthetase, class II	1
IPR008146:Glutamine synthetase, catalytic domain	1
IPR008147:Glutamine synthetase, beta-Grasp	1
IPR027302:Glutamine synthetase, N-terminal conserved site	1
IPR027303:Glutamine synthetase, glycine-rich site	1
IPR002283:Isopenicillin N synthase	1
IPR006145:Pseudouridine synthase, RsuA/RluB/C/D/E/F	1
Lipoxygenase	16
IPR001246:Lipoxygenase, plant	3
IPR013819:Lipoxygenase, C-terminal	3
IPR020833:Lipoxygenase, iron binding site	3
IPR020834:Lipoxygenase, conserved site	3
IPR027433:Lipoxygenase, domain 3	3
IPR001024:Lipoxygenase, LH2	1
Reductase	23
IPR001395:Aldo/keto reductase	2
IPR002202:Hydroxymethylglutaryl-CoA reductase, class I/II	2
IPR004554:Hydroxymethylglutaryl-CoA reductase, eukaryotic/arcaheal type	2
IPR009023:Hydroxymethylglutaryl-CoA reductase, class I/II, NAD/NADP-binding	2
IPR009029:Hydroxymethylglutaryl-CoA reductase, class I/II, substrate-binding	2
IPR023074:Hydroxymethylglutaryl-CoA reductase, class I/II, catalytic domain	2
IPR023076:Hydroxymethylglutaryl-CoA reductase, class I/II, conserved site	2
IPR023282:Hydroxymethylglutaryl-CoA reductase, N-terminal	2
IPR011048:Cytochrome cd1-nitrite reductase-like, C-terminal haem d1	2
IPR023210:NADP-dependent oxidoreductase domain	2
IPR023753:Pyridine nucleotide-disulphide oxidoreductase, FAD/NAD(P)-binding domain	2
IPR001155:NADH:flavin oxidoreductase/NADH oxidase, N-terminal	1
Phosphatase	48
IPR015655:Protein phosphatase 2C	8
IPR001932:Protein phosphatase 2C (PP2C)-like	7
IPR000222:Protein phosphatase 2C, manganese/magnesium aspartate binding site	6
IPR000760:Inositol monophosphatase	4
IPR008963:Purple acid phosphatase-like, N-terminal	4
IPR015914:Purple acid phosphatase, N-terminal	4
IPR020583:Inositol monophosphatase, metal-binding site	4
IPR025733:Iron/zinc purple acid phosphatase-like C-terminal domain	4
IPR016130:Protein-tyrosine phosphatase, active site	2
IPR024950:Dual specificity phosphatase	2
IPR000340:Dual specificity phosphatase, catalytic domain	1
IPR000387:Protein-tyrosine/Dual specificity phosphatase	1
IPR020422:Dual specificity phosphatase, subgroup, catalytic domain	1
Transferase	122
IPR004839:Aminotransferase, class I/classII	10
IPR015424:Pyridoxal phosphate-dependent transferase	9
IPR017932:Glutamine amidotransferase type 2 domain	9
IPR015421:Pyridoxal phosphate-dependent transferase, major region, subdomain 1	8
IPR023213:Chloramphenicol acetyltransferase-like domain	8
IPR000836:Phosphoribosyltransferase domain	8
IPR002877:Ribosomal RNA methyltransferase FtsJ domain	5
IPR010987:Glutathione S-transferase, C-terminal-like	5
IPR015507:Ribosomal RNA large subunit methyltransferase E	5
IPR023267:RNA (C5-cytosine) methyltransferase	5
IPR007657:Glycosyltransferase AER61, uncharacterised	4
IPR017926:Glutamine amidotransferase	4
IPR025799:Protein arginine N-methyltransferase	4
IPR000796:Aspartate/other aminotransferase	3
IPR001451:Bacterial transferase hexapeptide repeat	3
IPR001537:tRNA/rRNA methyltransferase, SpoU	3
IPR001830:Glycosyl transferase, family 20	3
IPR010493:Serine acetyltransferase, N-terminal	3
IPR013216:Methyltransferase type 11	3
IPR015422:Pyridoxal phosphate-dependent transferase, major region, subdomain 2	3
IPR018357:Hexapeptide transferase, conserved site	3
IPR002935:O-methyltransferase, family 3	2
IPR004045:Glutathione S-transferase, N-terminal	2
IPR004838:Aminotransferases, class-I, pyridoxal-phosphate-binding site	2
IPR005855:Glucosamine-fructose-6-phosphate aminotransferase, isomerising	2
IPR013792:RNA 3'-terminal phosphate cyclase/enolpyruvate transferase, alpha/beta	2
IPR027005:Glycosyltransferase 39 like	2
IPR002659:Glycosyl transferase, family 31	1
IPR004159:Putative S-adenosyl-L-methionine-dependent methyltransferase	1
Other enzymes	274
IPR013785:Aldolase-type TIM barrel	12
IPR001247:Exoribonuclease, phosphorolytic domain 1	11
IPR005886:UDP-glucose 4-epimerase GalE	10
IPR027408:PNPase/RNase PH domain	10
IPR000877:Proteinase inhibitor I12, Bowman-Birk	9
IPR001509:NAD-dependent epimerase/dehydratase	8
IPR005788:Disulphide isomerase	8
IPR008948:L-Aspartase-like	7
IPR016039:Thiolase-like	7
IPR024083:Fumarase/histidase, N-terminal	7
IPR002421:5'-3' exonuclease, N-terminal	5
IPR008921:DNA polymerase III, clamp loader complex, gamma/delta/delta subunit, C-terminal	5
IPR013320:Concanavalin A-like lectin/glucanase, subgroup	5
IPR001806:Small GTPase superfamily	4
IPR002921:Lipase, class 3	4
IPR003008:Tubulin/FtsZ, GTPase domain	4
IPR004808:Exodeoxyribonuclease III xth	4
IPR005269:Cytokinin riboside 5'-monophosphate phosphoribohydrolase LOG	4
IPR008928:Six-hairpin glycosidase-like	4
IPR009009:Barwin-related endoglucanase	4
IPR011013:Galactose mutarotase-like domain	4
IPR016177:DNA-binding, integrase-type	4
IPR016193:Cytidine deaminase-like	4
IPR017926:Glutamine amidotransferase	4
IPR023346:Lysozyme-like domain	4
IPR026992:Non-haem dioxygenase N-terminal domain	4
IPR001106:Aromatic amino acid lyase	3
IPR002562:3'-5' exonuclease domain	3
IPR004843:Metallophosphoesterase domain	3
IPR005123:Oxoglutarate/iron-dependent dioxygenase	3
IPR005922:Phenylalanine ammonia-lyase	3
IPR016087:Chalcone isomerase	3
IPR022313:Phenylalanine/histidine ammonia-lyases, active site	3
IPR023144:Phenylalanine ammonia-lyase, shielding domain	3
IPR023562:Clp protease proteolytic subunit /Translocation-enhancing protein TepA	3
IPR000286:Histone deacetylase superfamily	2
IPR000741:Fructose-bisphosphate aldolase, class-I	2
IPR000941:Enolase	2
IPR001189:Manganese/iron superoxide dismutase	2
IPR002125:CMP/dCMP deaminase, zinc-binding	2
IPR004738:Phosphate permease	2
IPR006680:Amidohydrolase 1	2
IPR006694:Fatty acid hydroxylase	2
IPR016089:Chalcone isomerase, orthogonal bundle domain	2
IPR019587:Polyketide cyclase/dehydrase	2
IPR019831:Manganese/iron superoxide dismutase, N-terminal	2
IPR019832:Manganese/iron superoxide dismutase, C-terminal	2
IPR019833:Manganese/iron superoxide dismutase, binding site	2
IPR020045:5'-3' exonuclease, C-terminal domain	2
IPR020809:Enolase, conserved site	2
IPR020810:Enolase, C-terminal	2
IPR020811:Enolase, N-terminal	2
IPR020892:Cyclophilin-type peptidyl-prolyl cis-trans isomerase, conserved site	2
IPR023566:Peptidyl-prolyl cis-trans isomerase, FKBP-type	2
IPR023801:Histone deacetylase domain	2
IPR000362:Fumarate lyase	1
IPR000639:Epoxide hydrolase-like	1
IPR000999:Ribonuclease III domain	1
IPR001164:Arf GTPase activating protein	1
IPR001179:Peptidyl-prolyl cis-trans isomerase, FKBP-type, domain	1
IPR001250:Mannose-6-phosphate isomerase, type I	1
IPR001279:Beta-lactamase-like	1
IPR001568:Ribonuclease T2-like	1
IPR001585:Transaldolase	1
IPR001753:Crotonase superfamily	1
IPR001901:Protein translocase complex, SecE/Sec61-gamma subunit	1
IPR002052:DNA methylase, N-6 adenine-specific, conserved site	1
IPR002130:Cyclophilin-like peptidyl-prolyl cis-trans isomerase domain	1
IPR002155:Thiolase	1
IPR002655:Acyl-CoA oxidase, C-terminal	1
IPR002680:Alternative oxidase	1
IPR003084:Histone deacetylase	1
IPR003154:S1/P1 nuclease	1
IPR003397:Mitochondrial inner membrane translocase subunit Tim17/Tim22/Tim23/peroxisomal protein PMP24	1
IPR003729:Bifunctional nuclease domain	1
IPR005843:Alpha-D-phosphohexomutase, C-terminal	1
IPR005844:Alpha-D-phosphohexomutase, alpha/beta/alpha domain I	1
IPR005846:Alpha-D-phosphohexomutase, alpha/beta/alpha domain III	1
IPR006775:Glucosylceramidase	1
IPR008158:Protein translocase SEC61 complex, gamma subunit	1
IPR008947:Phospholipase C/P1 nuclease domain	1
IPR009025:DNA-directed RNA polymerase, RBP11-like	1
IPR010237:Pyrimidine 5-nucleotidase	1
IPR010713:Xyloglucan endo-transglycosylase, C-terminal	1
IPR012258:Acyl-CoA oxidase	1
IPR014551:Beta-glucosidase, GBA2 type	1
IPR016055:Alpha-D-phosphohexomutase, alpha/beta/alpha I/II/III	1
IPR016088:Chalcone isomerase, 3-layer sandwich	1
IPR016305:Mannose-6-phosphate isomerase	1
IPR016455:Xyloglucan endotransglucosylase/hydrolase	1
IPR018050:Phosphomannose isomerase, type I, conserved site	1
IPR018129:Phosphoenolpyruvate carboxylase, active site	1
IPR018523:Isocitrate lyase/phosphorylmutase, conserved site	1
IPR020557:Fumarate lyase, conserved site	1
IPR020610:Thiolase, active site	1
IPR020613:Thiolase, conserved site	1
IPR020615:Thiolase, acyl-enzyme intermediate active site	1
IPR020616:Thiolase, N-terminal	1
IPR020617:Thiolase, C-terminal	1
IPR021135:Phosphoenolpyruvate carboxylase	1
IPR022761:Fumarate lyase, N-terminal	1
IPR022805:Phosphoenolpyruvate carboxylase, bacterial/plant-type	1
IPR022943:Preprotein translocase subunit SecE, archaeal	1
IPR023391:Protein translocase SecE domain	1
IPR024462:Beta-glucosidase, GBA2 type, N-terminal	1
IPR024936:Cyclophilin-type peptidyl-prolyl cis-trans isomerase	1
Transporter	62
IPR020846:Major facilitator superfamily domain	11
IPR013057:Amino acid transporter, transmembrane	8
IPR002293:Amino acid/polyamine transporter I	4
IPR003445:Cation transporter	7
IPR003855:K+ potassium transporter	6
IPR005828:General substrate transporter	5
IPR000109:Proton-dependent oligopeptide transporter family	3
IPR011701:Major facilitator superfamily	3
IPR000620:Drug/metabolite transporter	2
IPR011547:Sulphate transporter	2
IPR018045:Sulphate anion transporter, conserved site	1
IPR004316:SWEET sugar transporter	2
IPR003663:Sugar/inositol transporter	1
IPR005829:Sugar transporter, conserved site	1
IPR003439:ABC transporter-like	2
IPR017871:ABC transporter, conserved site	1
IPR026082:ABC transporter A, ABCA	1
IPR024041:Ammonium transporter AmtB-like domain	1
IPR001905:Ammonium transporter	1
Heat shock protein	26
IPR013126:Heat shock protein 70 family	9
IPR018181:Heat shock protein 70, conserved site	5
IPR001404:Heat shock protein Hsp90	4
IPR019805:Heat shock protein Hsp90, conserved site	4
IPR020575:Heat shock protein Hsp90, N-terminal	4
Translation protein	88
IPR008991:Translation protein SH3-like domain	13
IPR009000:Translation elongation/initiation factor/Ribosomal, beta-barrel	13
IPR001326:Translation elongation factor EF1B, beta/delta chains, conserved site	9
IPR014038:Translation elongation factor EF1B, beta/delta subunit, guanine nucleotide exchange	9
IPR014717:Translation elongation factor EF1B/ribosomal protein S6	9
IPR000640:Translation elongation factor EFG, V domain	6
IPR009022:Elongation factor G, III-V domain	6
IPR000795:Elongation factor, GTP-binding domain	5
IPR001884:Translation elongation factor IF5A	4
IPR019769:Translation elongation factor, IF5A, hypusine site	4
IPR020189:Translation elongation factor, IF5A C-terminal	4
IPR004161:Translation elongation factor EFTu/EF1A, domain 2	2
IPR009001:Translation elongation factor EF1A/initiation factor IF2gamma, C-terminal	2
IPR001950:Translation initiation factor SUI1	2
Tubulin	32
IPR000217:Tubulin	5
IPR017975:Tubulin, conserved site	5
IPR023123:Tubulin, C-terminal	5
IPR002452:Alpha tubulin	4
IPR008280:Tubulin/FtsZ, C-terminal	4
IPR018316:Tubulin/FtsZ, 2-layer sandwich domain	4
IPR013838:Beta tubulin, autoregulation binding site	3
IPR002453:Beta tubulin	2
WD40	39
IPR017986:WD40-repeat-containing domain	11
IPR001680:WD40 repeat	10
IPR015943:WD40/YVTN repeat-like-containing domain	10
IPR019775:WD40 repeat, conserved site	8
Others	972
IPR011032:GroES-like	16
IPR016040:NAD(P)-binding domain	16
IPR002423:Chaperonin Cpn60/TCP-1	14
IPR012677:Nucleotide-binding, alpha-beta plait	14
IPR027409:GroEL-like apical domain	14
IPR000504:RNA recognition motif domain	13
IPR002194:Chaperonin TCP-1, conserved site	13
IPR005824:KOW	13
IPR007148:Small-subunit processome, Utp12	13
IPR012340:Nucleic acid-binding, OB-fold	13
IPR017998:Chaperone tailless complex polypeptide 1 (TCP-1)	13
IPR027410:TCP-1-like chaperonin intermediate domain	13
IPR027413:GroEL-like equatorial domain	13
IPR002715:Nascent polypeptide-associated complex NAC domain	12
IPR020845:AMP-binding, conserved site	12
IPR000424:Primosome PriB/single-strand DNA-binding	11
IPR002415:H/ACA ribonucleoprotein complex, subunit Nhp2, eukaryote	11
IPR003428:Mitochondrial glycoprotein	11
IPR011344:Single-strand DNA-binding	11
IPR015847:Exoribonuclease, phosphorolytic domain 2	11
IPR025110:Domain of unknown function DUF4009	11
IPR001163:Ribonucleoprotein LSM domain	10
IPR002687:Nop domain	10
IPR002775:DNA/RNA-binding protein Alba-like	10
IPR004154:Anticodon-binding	10
IPR010399:Tify	10
IPR010920:Like-Sm (LSM) domain	10
IPR012974:NOP5, N-terminal	10
IPR012976:NOSIC	10
IPR018467:CO/COL/TOC1, conserved site	10
IPR007109:Brix domain	9
IPR002048:EF-hand domain	8
IPR002885:Pentatricopeptide repeat	8
IPR002912:ACT domain	8
IPR002942:RNA-binding S4 domain	8
IPR003690:Mitochodrial transcription termination factor-related	8
IPR006073:GTP binding domain	8
IPR011992:EF-hand-like domain	8
IPR018247:EF-Hand 1, calcium-binding site	8
IPR022357:Major intrinsic protein, conserved site	8
IPR000167:Dehydrin	7
IPR000425:Major intrinsic protein	7
IPR001313:Pumilio RNA-binding repeat	7
IPR004041:NAF domain	7
IPR006015:Universal stress protein A	7
IPR008978:HSP20-like chaperone	7
IPR018451:NAF/FISL domain	7
IPR023271:Aquaporin-like	7
IPR000089:Biotin/lipoyl attachment	6
IPR004127:Prefoldin subunit	6
IPR006016:UspA	6
IPR008390:AWPM-19-like	6
IPR009053:Prefoldin	6
IPR011053:Single hybrid motif	6
IPR012972:NLE	6
IPR014729:Rossmann-like alpha/beta/alpha sandwich fold	6
IPR020472:G-protein beta WD-40 repeat	6
IPR023214:HAD-like domain	6
IPR027141:U6 snRNA-associated Sm-like protein LSm4/Small nuclear ribonucleoprotein Sm D1/D3	6
IPR001678:Bacterial Fmu (Sun)/eukaryotic nucleolar NOL1/Nop2p	5
IPR003495:CobW/HypB/UreG domain	5
IPR004167:E3 binding	5
IPR006058:2Fe-2S ferredoxin, iron-sulphur binding site	5
IPR006861:Hyaluronan/mRNA-binding protein	5
IPR007197:Radical SAM	5
IPR008889:VQ	5
IPR015947:PUA-like domain	5
IPR018108:Mitochondrial substrate/solute carrier	5
IPR018872:Zn-cluster domain	5
IPR019084:Stm1, N-terminal	5
IPR021720:Malectin	5
IPR022052:Histone-binding protein RBBP4	5
IPR023393:START-like domain	5
IPR023395:Mitochondrial carrier domain	5
IPR023404:Radical SAM, alpha/beta horseshoe	5
IPR000692:Fibrillarin	4
IPR001471:AP2/ERF domain	4
IPR001938:Thaumatin	4
IPR002068:Alpha crystallin/Hsp20 domain	4
IPR002818:ThiJ/PfpI	4
IPR004088:K Homology domain, type 1	4
IPR004331:SPX, N-terminal	4
IPR004853:Domain of unknown function DUF250	4
IPR004864:Late embryogenesis abundant protein, LEA-14	4
IPR006476:Conserved hypothetical protein CHP01589, plant	4
IPR007052:CS-like domain	4
IPR010402:CCT domain	4
IPR010674:Nucleolar GTP-binding protein 1, Rossman-fold domain	4
IPR011990:Tetratricopeptide-like helical	4
IPR012349:FMN-binding split barrel	4
IPR013181:Protein of unknown function DUF1719, Oryza sativa	4
IPR019954:Ubiquitin conserved site	4
IPR020813:Fibrillarin, conserved site	4
IPR020818:Chaperonin Cpn10	4
IPR000594:UBA/THIF-type NAD/FAD binding fold	3
IPR001907:ClpP	3
IPR002164:Nucleosome assembly protein (NAP)	3
IPR003441:No apical meristem (NAM) protein	3
IPR005513:Late embryogenesis abundant protein, LEA-25/LEA-D113	3
IPR005795:Major pollen allergen Lol pI	3
IPR007112:Expansin/pollen allergen, DPBB domain	3
IPR007118:Expansin/Lol pI	3
IPR009068:S15/NS1, RNA-binding	3
IPR010420:CASTOR/POLLUX/SYM8 ion channels	3
IPR011004:Trimeric LpxA-like	3
IPR011017:TRASH domain	3
IPR011054:Rudiment single hybrid motif	3
IPR011629:Cobalamin (vitamin B12) biosynthesis CobW-like, C-terminal	3
IPR012871:Protein of unknown function DUF1677, Oryza sativa	3
IPR012960:Dyskerin-like	3
IPR013765:DNA recombination and repair protein RecA	3
IPR017937:Thioredoxin, conserved site	3
IPR018215:ClpP, active site	3
IPR018314:Bacterial Fmu (Sun)/eukaryotic nucleolar NOL1/Nop2p, conserved site	3
IPR019956:Ubiquitin subgroup	3
IPR020584:DNA recombination/repair protein RecA, conserved site	3
IPR021099:Plant organelle RNA recognition domain	3
IPR021855:Protein of unknown function DUF3464	3
IPR023342:APO domain	3
IPR023400:DNA recombination and repair protein RecA, C-terminal	3
IPR000163:Prohibitin	2
IPR000385:MoaA/nifB/pqqE, iron-sulphur binding, conserved site	2
IPR000432:DNA mismatch repair protein MutS, C-terminal	2
IPR000535:Major sperm protein	2
IPR000858:S-locus glycoprotein	2
IPR001041:2Fe-2S ferredoxin-type domain	2
IPR001494:Importin-beta, N-terminal	2
IPR001580:Calreticulin/calnexin	2
IPR001844:Chaperonin Cpn60	2
IPR001890:RNA-binding, CRM domain	2
IPR001902:Sulphate anion transporter	2
IPR002099:DNA mismatch repair protein	2
IPR002108:Actin-binding, cofilin/tropomyosin type	2
IPR002645:STAS domain	2
IPR002902:Gnk2-homologous domain	2
IPR003245:Plastocyanin-like	2
IPR003311:AUX/IAA protein	2
IPR003609:Apple-like	2
IPR003613:U box domain	2
IPR003864:Domain of unknown function DUF221	2
IPR004342:EXS, C-terminal	2
IPR004480:Monothiol glutaredoxin-related	2
IPR005225:Small GTP-binding protein domain	2
IPR006502:Protein of unknown function DUF506, plant	2
IPR006692:Coatomer, WD associated region	2
IPR007117:Expansin, cellulose-binding-like domain	2
IPR007608:Senescence regulator	2
IPR007695:DNA mismatch repair protein MutS-like, N-terminal	2
IPR007757:MT-A70-like	2
IPR007856:Saposin-like type B, 1	2
IPR008138:Saposin-like type B, 2	2
IPR008139:Saposin B	2
IPR008406:Dormancyauxin associated	2
IPR008962:PapD-like	2
IPR009033:Calreticulin/calnexin, P domain	2
IPR009305:Protein of unknown function DUF962	2
IPR010339:TIP49, C-terminal	2
IPR010505:Molybdenum cofactor synthesis C-terminal	2
IPR011001:Saposin-like	2
IPR012416:Calmodulin binding protein-like	2
IPR012946:X8	2
IPR013483:Molybdenum cofactor biosynthesis protein A	2
IPR013507:DNA mismatch repair protein, C-terminal	2
IPR013748:Replication factor C, C-terminal domain	2
IPR013816:ATP-grasp fold, subdomain 2	2
IPR014762:DNA mismatch repair, conserved site	2
IPR014886:RNA-binding motif	2
IPR016093:MIR motif	2
IPR016123:Mog1/PsbP, alpha/beta/alpha sandwich	2
IPR017904:ADF/Cofilin/Destrin	2
IPR018124:Calreticulin/calnexin, conserved site	2
IPR018368:Chaperonin ClpA/B, conserved site	2
IPR018370:Chaperonin Cpn60, conserved site	2
IPR020588:DNA recombination/repair protein RecA/RadB, ATP-binding domain	2
IPR021480:Protein of unknown function DUF3133	2
IPR027238:RuvB-like	2
IPR000014:PAS domain	1
IPR000591:DEP domain	1
IPR000782:FAS1 domain	1
IPR001002:Chitin-binding, type 1	1
IPR001107:Band 7 protein	1
IPR001199:Cytochrome b5-like heme/steroid binding domain	1
IPR001270:Chaperonin ClpA/B	1
IPR001478:PDZ domain	1
IPR001480:Bulb-type lectin domain	1
IPR001881:EGF-like calcium-binding	1
IPR001925:Porin, eukaryotic type	1
IPR002067:Mitochondrial carrier protein	1
IPR002344:Lupus La protein	1
IPR002683:Photosystem II PsbP, oxygen evolving complex	1
IPR002939:Chaperone DnaJ, C-terminal	1
IPR003854:Gibberellin regulated protein	1
IPR004044:K Homology domain, type 2	1
IPR004114:THUMP	1
IPR005349:Uncharacterised protein family UPF0136, Transmembrane	1
IPR005607:BSD	1
IPR006287:DJ-1	1
IPR006553:Leucine-rich repeat, cysteine-containing subtype	1
IPR006630:RNA-binding protein Lupus La	1
IPR007125:Histone core	1
IPR007504:H/ACA ribonucleoprotein complex, subunit Gar1/Naf1	1
IPR007612:LURP1-like domain	1
IPR007650:Protein of unknown function DUF581	1
IPR007667:Hypoxia induced protein, domain	1
IPR007696:DNA mismatch repair protein MutS, core	1
IPR007736:Caleosin	1
IPR007745:Cytochrome c oxidase copper chaperone	1
IPR008011:Complex 1 LYR protein	1
IPR008801:Rapid ALkalinization Factor	1
IPR008942:ENTH/VHS	1
IPR008971:HSP40/DnaJ peptide-binding	1
IPR008972:Cupredoxin	1
IPR009019:K homology domain, prokaryotic type	1
IPR009169:Calreticulin	1
IPR010241:Ferredoxin [2Fe-2S], plant	1
IPR010658:Nodulin-like	1
IPR011042:Six-bladed beta-propeller, TolB-like	1
IPR011498:Kelch repeat type 2	1
IPR011709:Domain of unknown function DUF1605	1
IPR011761:ATP-grasp fold	1
IPR012716:T-complex protein 1, beta subunit	1
IPR013099:Ion transport 2	1
IPR013187:F-box associated domain, type 3	1
IPR013809:Epsin-like, N-terminal	1
IPR013815:ATP-grasp fold, subdomain 1	1
IPR014720:Double-stranded RNA-binding-like domain	1
IPR015946:K homology domain-like, alpha/beta	1
IPR016185:Pre-ATP-grasp domain	1
IPR016972:Uncharacterised conserved protein UCP031279	1
IPR017949:Thaumatin, conserved site	1
IPR017956:AT hook, DNA-binding motif	1
IPR018097:EGF-like calcium-binding, conserved site	1
IPR018371:Chitin-binding, type 1, conserved site	1
IPR018456:PTR2 family proton/oligopeptide symporter, conserved site	1
IPR018502:Annexin repeat	1
IPR021369:Protein of unknown function DUF2985	1
IPR021825:Protein of unknown function DUF3411	1
IPR023614:Porin domain	1
IPR024949:Bet v I type allergen	1
IPR025659:Tubby C-terminal-like domain	1
IPR027246:Eukaryotic porin/Tom40	1
