# Supplementary material for: Identification and characterization of genes frequently responsive to Xanthomonas oryzae pv. oryzae and Magnaporthe oryzae infections in rice
Source: BMC Genomics. 2020 Jan 6;21:21. doi: 10.1186/s12864-019-6438-y (PMC6945429; doi:10.1186/s12864-019-6438-y)
Supplement: Supplementary file 21 — Additional file 21: Table S18. The distribution of the INTERPRO annotations of the down-regulated genes by Xoo in the rice microarray data. [file 12864_2019_6438_MOESM21_ESM.xlsx]

## Sheet: sheet1
Table S18 The distribution of the INTERPRO annotations of the down-regulated genes by Xoo in the rice microarray data
Annotation	Number of sample
Transcription factors	63
IPR000315:Zinc finger, B-box	12
IPR006447:Myb domain, plants	11
IPR000047:Helix-turn-helix motif	4
IPR000679:Zinc finger, GATA-type	4
IPR003106:Leucine zipper, homeobox-associated	4
IPR013088:Zinc finger, NHR/GATA-type	4
IPR017930:Myb domain	4
IPR001005:SANT/Myb domain	3
IPR004827:Basic-leucine zipper domain	3
IPR017970:Homeobox, conserved site	3
IPR001471:AP2/ERF domain	2
IPR009057:Homeodomain-like	2
IPR011598:Myc-type, basic helix-loop-helix (bHLH) domain	2
IPR001356:Homeodomain	1
IPR002487:Transcription factor, K-box	1
IPR005381:Zinc finger-XS domain	1
IPR017877:Myb-like domain	1
IPR017884:SANT domain	1
Ribosomal protein	44
IPR003029:Ribosomal protein S1, RNA-binding domain	10
IPR020568:Ribosomal protein S5 domain 2-type fold	6
IPR000702:Ribosomal protein L6	4
IPR002358:Ribosomal protein L6, conserved site	4
IPR005484:Ribosomal protein L18/L5	4
IPR019906:Ribosomal protein L6, bacterial-type	4
IPR020040:Ribosomal protein L6, alpha-beta domain	4
IPR004383:Ribosomal RNA large subunit methyltransferase RlmN/Cfr	3
IPR014721:Ribosomal protein S5 domain 2-type fold, subgroup	2
IPR001383:Ribosomal protein L28	1
IPR006519:Ribosomal protein L11, bacterial-type	1
IPR026569:Ribosomal protein L28/L24	1
Transporter	128
IPR020846:Major facilitator superfamily domain	18
IPR011701:Major facilitator superfamily	15
IPR003663:Sugar/inositol transporter	13
IPR005828:General substrate transporter	13
IPR005829:Sugar transporter, conserved site	13
IPR013057:Amino acid transporter, transmembrane	10
IPR003445:Cation transporter	9
IPR001902:Sulphate anion transporter	5
IPR011547:Sulphate transporter	5
IPR018045:Sulphate anion transporter, conserved site	5
IPR000620:Drug/metabolite transporter	4
IPR003439:ABC transporter-like	3
IPR017871:ABC transporter, conserved site	3
IPR000109:Proton-dependent oligopeptide transporter family	2
IPR004316:SWEET sugar transporter	2
IPR004813:Oligopeptide transporter, OPT superfamily	2
IPR011527:ABC transporter, transmembrane domain, type 1	2
IPR002293:Amino acid/polyamine transporter I	1
IPR004648:Tetrapeptide transporter, OPT1/isp4	1
IPR008521:Magnesium transporter NIPA	1
IPR013525:ABC-2 type transporter	1
Heat shock protein	8
IPR001305:Heat shock protein DnaJ, cysteine-rich domain	8
Tubulin	3
IPR002453:Beta tubulin	3
Transferase	137
IPR015421:Pyridoxal phosphate-dependent transferase, major region, subdomain 1	12
IPR015424:Pyridoxal phosphate-dependent transferase	12
IPR013216:Methyltransferase type 11	11
IPR018357:Hexapeptide transferase, conserved site	11
IPR001296:Glycosyl transferase, family 1	10
IPR001451:Bacterial transferase hexapeptide repeat	10
IPR010493:Serine acetyltransferase, N-terminal	10
IPR015422:Pyridoxal phosphate-dependent transferase, major region, subdomain 2	9
IPR002213:UDP-glucuronosyl/UDP-glucosyltransferase	8
IPR005881:Serine O-acetyltransferase	6
IPR000537:UbiA prenyltransferase family	5
IPR015353:Rubisco LS methyltransferase, substrate-binding domain	5
IPR004839:Aminotransferase, class I/classII	4
IPR004383:Ribosomal RNA large subunit methyltransferase RlmN/Cfr	3
IPR006405:Nicotinate phosphoribosyltransferase putative	3
IPR007229:Nicotinate phosphoribosyltransferase-related	3
IPR001830:Glycosyl transferase, family 20	2
IPR004045:Glutathione S-transferase, N-terminal	2
IPR010987:Glutathione S-transferase, C-terminal-like	2
IPR017926:Glutamine amidotransferase	2
IPR025771:Phosphoethanolamine N-methyltransferase	2
IPR002495:Glycosyl transferase, family 8	1
IPR005814:Aminotransferase class-III	1
IPR005958:Tyrosine/nicotianamine aminotransferase	1
IPR006449:Farnesyl-diphosphate farnesyltransferase	1
IPR027492:Dual-specificity RNA methyltransferase RlmN	1
Reductase	72
IPR001395:Aldo/keto reductase	9
IPR023210:NADP-dependent oxidoreductase domain	9
IPR023753:Pyridine nucleotide-disulphide oxidoreductase, FAD/NAD(P)-binding domain	8
IPR013857:NADH:ubiquinone oxidoreductase intermediate-associated protein 30	6
IPR017927:Ferredoxin reductase-type FAD-binding domain	6
IPR020843:Polyketide synthase, enoylreductase	4
IPR001433:Oxidoreductase FAD/NAD(P)-binding	3
IPR001891:Malic oxidoreductase	3
IPR018170:Aldo/keto reductase, conserved site	3
IPR020471:Aldo/keto reductase subgroup	3
IPR000846:Dihydrodipicolinate reductase, N-terminal	2
IPR000866:Alkyl hydroperoxide reductase subunit C/ Thiol specific antioxidant	2
IPR009014:Transketolase, C-terminal/Pyruvate-ferredoxin oxidoreductase, domain II	2
IPR016156:FAD/NAD-linked reductase, dimerisation	2
IPR022663:Dihydrodipicolinate reductase, C-terminal	2
IPR023940:Dihydrodipicolinate reductase, bacterial	2
IPR001221:Phenol hydroxylase reductase	1
IPR001709:Flavoprotein pyridine nucleotide cytochrome reductase	1
IPR011859:Dihydrodipicolinate reductase, plant	1
IPR012137:Nitrate reductase NADH dependent	1
IPR013121:Ferric reductase, NAD binding	1
IPR013130:Ferric reductase transmembrane component-like domain	1
Synthase/Synthetase	124
IPR008949:Terpenoid synthase	10
IPR002060:Squalene/phytoene synthase	7
IPR011835:Glycogen/starch synthase, ADP-glucose type	7
IPR013534:Starch synthase, catalytic domain	7
IPR019845:Squalene/phytoene synthase, conserved site	7
IPR020103:Pseudouridine synthase, catalytic domain	7
IPR017938:Riboflavin synthase-like beta-barrel	6
IPR005150:Cellulose synthase	5
IPR006380:Sucrose-phosphate synthase	4
IPR020843:Polyketide synthase, enoylreductase	4
IPR001441:Decaprenyl diphosphate synthase-like	3
IPR012392:Very-long-chain 3-ketoacyl-CoA synthase	3
IPR013601:FAE1/Type III polyketide synthase-like protein	3
IPR013747:3-Oxoacyl-[acyl-carrier-protein (ACP)] synthase III C-terminal	3
IPR027443:Isopenicillin N synthase-like	3
IPR000644:Cystathionine beta-synthase, core	2
IPR006145:Pseudouridine synthase, RsuA/RluB/C/D/E/F	2
IPR002283:Isopenicillin N synthase	1
IPR002365:Terpene synthase, conserved site	1
IPR005477:Deoxyxylulose-5-phosphate synthase	1
IPR000092:Polyprenyl synthetase	8
IPR006195:Aminoacyl-tRNA synthetase, class II	7
IPR000873:AMP-dependent synthetase/ligase	6
IPR002314:Aminoacyl-tRNA synthetase, class II (G/ H/ P/ S), conserved domain	5
IPR001412:Aminoacyl-tRNA synthetase, class I, conserved site	3
IPR002305:Aminoacyl-tRNA synthetase, class Ic	1
IPR008146:Glutamine synthetase, catalytic domain	1
IPR008147:Glutamine synthetase, beta-Grasp	1
IPR009080:Aminoacyl-tRNA synthetase, class 1a, anticodon-binding	1
IPR012947:Threonyl/alanyl tRNA synthetase, SAD	1
IPR014746:Glutamine synthetase/guanido kinase, catalytic domain	1
IPR018163:Threonyl/alanyl tRNA synthetase, class II-like, putative editing domain	1
IPR027302:Glutamine synthetase, N-terminal conserved site	1
IPR027303:Glutamine synthetase, glycine-rich site	1
Dehydrogenase	56
IPR006379:HAD-superfamily hydrolase, subfamily IIB	9
IPR006439:HAD-superfamily hydrolase, subfamily IA, variant 1	7
IPR015590:Aldehyde dehydrogenase domain	5
IPR016162:Aldehyde dehydrogenase, N-terminal	5
IPR016163:Aldehyde dehydrogenase, C-terminal	5
IPR016161:Aldehyde/histidinol dehydrogenase	4
IPR002085:Alcohol dehydrogenase superfamily, zinc-type	3
IPR013154:Alcohol dehydrogenase GroES-like	3
IPR002204:3-hydroxyisobutyrate dehydrogenase-related, conserved site	2
IPR006115:6-phosphogluconate dehydrogenase, NADP-binding	2
IPR012394:Aldehyde dehydrogenase NAD(P)-dependent	2
IPR015815:Hydroxy monocarboxylic acid anion dehydrogenase, HIBADH-type	2
IPR001104:3-oxo-5-alpha-steroid 4-dehydrogenase, C-terminal	1
IPR002328:Alcohol dehydrogenase, zinc-type, conserved site	1
IPR002347:Glucose/ribitol dehydrogenase	1
IPR013149:Alcohol dehydrogenase, C-terminal	1
IPR015345:Cytokinin dehydrogenase 1, FAD/cytokinin binding domain	1
IPR016160:Aldehyde dehydrogenase, conserved site	1
IPR016170:Vanillyl-alcohol oxidase/Cytokinin dehydrogenase C-terminal domain	1
Kinase	32
IPR020636:Calcium/calmodulin-dependent/calcium-dependent protein kinase	10
IPR000719:Protein kinase, catalytic domain	2
IPR008144:Guanylate kinase	2
IPR008145:Guanylate kinase/L-type calcium channel	2
IPR008271:Serine/threonine-protein kinase, active site	2
IPR011009:Protein kinase-like domain	2
IPR017665:Guanylate kinase, sub-group	2
IPR020590:Guanylate kinase, conserved site	2
IPR001048:Aspartate/glutamate/uridylate kinase	1
IPR001206:Diacylglycerol kinase, catalytic domain	1
IPR001341:Aspartate kinase domain	1
IPR002173:Carbohydrate/puine kinase, PfkB, conserved site	1
IPR014746:Glutamine synthetase/guanido kinase, catalytic domain	1
IPR016064:ATP-NAD kinase-like domain	1
IPR019807:Hexokinase, conserved site	1
IPR020635:Tyrosine-protein kinase, catalytic domain	1
Glycoside hydrolase	28
IPR000073:Alpha/beta hydrolase fold-1	11
IPR001360:Glycoside hydrolase, family 1	9
IPR013094:Alpha/beta hydrolase fold-3	4
IPR024746:Glycosyl hydrolase family 100	2
IPR014718:Glycoside hydrolase-type carbohydrate-binding, subgroup	1
IPR017853:Glycoside hydrolase, superfamily	1
ATPase	15
IPR004014:Cation-transporting P-type ATPase, N-terminal	3
IPR023298:P-type ATPase, transmembrane domain	3
IPR003593:AAA+ ATPase domain	2
IPR006068:Cation-transporting P-type ATPase, C-terminal	2
IPR001757:Cation-transporting P-type ATPase	1
IPR008250:P-type ATPase, A domain	1
IPR018303:P-type ATPase, phosphorylation site	1
IPR023299:P-type ATPase, cytoplasmic domain N	1
IPR024750:Calcium-transporting P-type ATPase, N-terminal autoinhibitory domain	1
Peptidase	36
IPR001940:Peptidase S1C	10
IPR001563:Peptidase S10, serine carboxypeptidase	6
IPR000642:Peptidase M41	5
IPR005936:Peptidase, FtsH	5
IPR018202:Peptidase S10, serine carboxypeptidase, active site	4
IPR001375:Peptidase S9, prolyl oligopeptidase, catalytic domain	2
IPR002471:Peptidase S9, serine active site	2
IPR001714:Peptidase M24, methionine aminopeptidase	1
IPR002467:Peptidase M24A, methionine aminopeptidase, subfamily 1	1
Helicase	10
IPR011545:DNA/RNA helicase, DEAD/DEAH box type, N-terminal	6
IPR014014:RNA helicase, DEAD-box type, Q motif	4
Phosphatase	13
IPR001932:Protein phosphatase 2C (PP2C)-like	7
IPR015655:Protein phosphatase 2C	4
IPR000760:Inositol monophosphatase	1
IPR020583:Inositol monophosphatase, metal-binding site	1
Peroxidase	1
IPR002207:Plant ascorbate peroxidase	1
Other enzymes	207
IPR006050:DNA photolyase, N-terminal	12
IPR000352:Peptide chain release factor class I/class II	7
IPR000943:RNA polymerase sigma-70	7
IPR005804:Fatty acid desaturase, type 1	7
IPR001247:Exoribonuclease, phosphorolytic domain 1	6
IPR001763:Rhodanese-like domain	6
IPR006694:Fatty acid hydroxylase	6
IPR015847:Exoribonuclease, phosphorolytic domain 2	6
IPR000146:Fructose-1,6-bisphosphatase class 1/Sedoheputulose-1,7-bisphosphatase	5
IPR003607:HD/PDEase domain	5
IPR004698:Zinc/iron permease, fungal/plant	5
IPR000523:Magnesium chelatase, ChlI subunit	4
IPR001509:NAD-dependent epimerase/dehydratase	4
IPR003337:Trehalose-phosphatase	4
IPR016089:Chalcone isomerase, orthogonal bundle domain	4
IPR026992:Non-haem dioxygenase N-terminal domain	4
IPR000894:Ribulose bisphosphate carboxylase small chain, domain	3
IPR001179:Peptidyl-prolyl cis-trans isomerase, FKBP-type, domain	3
IPR001613:Flavin amine oxidase	3
IPR002081:Cryptochrome/DNA photolyase, class 1	3
IPR002562:3'-5' exonuclease domain	3
IPR002937:Amine oxidase	3
IPR003689:Zinc/iron permease	3
IPR005123:Oxoglutarate/iron-dependent dioxygenase	3
IPR010237:Pyrimidine 5-nucleotidase	3
IPR012301:Malic enzyme, N-terminal	3
IPR012302:Malic enzyme, NAD-binding	3
IPR015884:Malic enzyme, conserved site	3
IPR016087:Chalcone isomerase	3
IPR016088:Chalcone isomerase, 3-layer sandwich	3
IPR020548:Fructose-1,6-bisphosphatase, active site	3
IPR024079:Metallopeptidase, catalytic domain	3
IPR024680:Ribulose-1,5-bisphosphate carboxylase small subunit, N-terminal	3
IPR024681:Ribulose bisphosphate carboxylase, small chain	3
IPR000639:Epoxide hydrolase-like	3
IPR000120:Amidase	2
IPR000257:Uroporphyrinogen decarboxylase (URO-D)	2
IPR002421:5'-3' exonuclease, N-terminal	2
IPR004294:Carotenoid oxygenase	2
IPR006361:Uroporphyrinogen decarboxylase HemE	2
IPR006775:Glucosylceramidase	2
IPR014551:Beta-glucosidase, GBA2 type	2
IPR019587:Polyketide cyclase/dehydrase	2
IPR024462:Beta-glucosidase, GBA2 type, N-terminal	2
IPR027417:P-loop containing nucleoside triphosphate hydrolase	2
IPR003010:Carbon-nitrogen hydrolase	1
IPR022742:Alpha/beta hydrolase, N-terminal	1
IPR000132:Nitrilase/cyanide hydratase, conserved site	1
IPR000169:Cysteine peptidase, cysteine active site	1
IPR001087:Lipase, GDSL	1
IPR001250:Mannose-6-phosphate isomerase, type I	1
IPR001650:Helicase, C-terminal	1
IPR002129:Pyridoxal phosphate-dependent decarboxylase	1
IPR002318:Alanine-tRNA ligase, class IIc	1
IPR003156:Phosphoesterase, DHHA1	1
IPR005841:Alpha-D-phosphohexomutase superfamily	1
IPR005844:Alpha-D-phosphohexomutase, alpha/beta/alpha domain I	1
IPR005845:Alpha-D-phosphohexomutase, alpha/beta/alpha domain II	1
IPR005846:Alpha-D-phosphohexomutase, alpha/beta/alpha domain III	1
IPR006947:EGF-like, alliinase	1
IPR006948:Allinase, C-terminal	1
IPR008183:Aldose 1-/Glucose-6-phosphate 1-epimerase	1
IPR008928:Six-hairpin glycosidase-like	1
IPR009003:Trypsin-like cysteine/serine peptidase domain	1
IPR009009:Barwin-related endoglucanase	1
IPR010107:Glutamate decarboxylase	1
IPR013078:Histidine phosphatase superfamily, clade-1	1
IPR016055:Alpha-D-phosphohexomutase, alpha/beta/alpha I/II/III	1
IPR016177:DNA-binding, integrase-type	1
IPR016305:Mannose-6-phosphate isomerase	1
IPR018050:Phosphomannose isomerase, type I, conserved site	1
IPR018162:Alanine-tRNA ligase, class IIc, anti-codon-binding domain	1
IPR018333:Squalene cyclase	1
IPR018394:Cryptochrome/DNA photolyase, class 1 conserved site, C-terminal	1
IPR020045:5'-3' exonuclease, C-terminal domain	1
IPR020046:5'-3' exonuclease, alpha-helical arch, N-terminal	1
IPR020550:Inositol monophosphatase, conserved site	1
IPR020826:Transketolase binding site	1
IPR023033:Alanine-tRNA ligase, eukaryota/bacteria	1
IPR023566:Peptidyl-prolyl cis-trans isomerase, FKBP-type	1
IPR025532:Glucose-6-phosphate 1-epimerase	1
IPR025660:Cysteine peptidase, histidine active site	1
IPR025661:Cysteine peptidase, asparagine active site	1
Translation protein	3
IPR001816:Translation elongation factor EFTs/EF1B	1
IPR014039:Translation elongation factor EFTs/EF1B, dimerisation	1
IPR018101:Translation elongation factor Ts, conserved site	1
Others	842
IPR016040:NAD(P)-binding domain	27
IPR023214:HAD-like domain	17
IPR004041:NAF domain	14
IPR010402:CCT domain	14
IPR012675:Beta-grasp domain	14
IPR018451:NAF/FISL domain	14
IPR001041:2Fe-2S ferredoxin-type domain	13
IPR002683:Photosystem II PsbP, oxygen evolving complex	13
IPR016123:Mog1/PsbP, alpha/beta/alpha sandwich	13
IPR022796:Chlorophyll A-B binding protein	13
IPR023329:Chlorophyll a/b binding protein domain	12
IPR002528:Multi antimicrobial extrusion protein	11
IPR018108:Mitochondrial substrate/solute carrier	11
IPR018790:Protein of unknown function DUF2358	11
IPR021855:Protein of unknown function DUF3464	11
IPR023395:Mitochondrial carrier domain	11
IPR002885:Pentatricopeptide repeat	10
IPR004147:UbiB domain	10
IPR006843:Plastid lipid-associated protein/fibrillin conserved domain	10
IPR011992:EF-hand-like domain	10
IPR019448:EEIG1/EHBP1 N-terminal domain	10
IPR022967:RNA-binding domain, S1	10
IPR001789:Signal transduction response regulator, receiver domain	9
IPR002048:EF-hand domain	9
IPR003690:Mitochodrial transcription termination factor-related	9
IPR005746:Thioredoxin	9
IPR011006:CheY-like superfamily	9
IPR011990:Tetratricopeptide-like helical	9
IPR012336:Thioredoxin-like fold	9
IPR013766:Thioredoxin domain	9
IPR001344:Chlorophyll A-B binding protein, plant	8
IPR001478:PDZ domain	8
IPR001907:ClpP	8
IPR004331:SPX, N-terminal	8
IPR007650:Protein of unknown function DUF581	8
IPR010241:Ferredoxin [2Fe-2S], plant	8
IPR023562:Clp protease proteolytic subunit /Translocation-enhancing protein TepA	8
IPR002912:ACT domain	7
IPR006073:GTP binding domain	7
IPR007624:RNA polymerase sigma-70 region 3	7
IPR007627:RNA polymerase sigma-70 region 2	7
IPR007630:RNA polymerase sigma-70 region 4	7
IPR013324:RNA polymerase sigma factor, region 3/4	7
IPR013325:RNA polymerase sigma factor, region 2	7
IPR014284:RNA polymerase sigma-70 like domain	7
IPR016262:RNA polymerase sigma factor, SigB/SigC/SigD, plastid	7
IPR008507:Protein of unknown function DUF789	7
IPR012340:Nucleic acid-binding, OB-fold	7
IPR000897:Signal recognition particle, SRP54 subunit, GTPase domain	6
IPR002067:Mitochondrial carrier protein	6
IPR003729:Bifunctional nuclease domain	6
IPR004696:Tpt phosphate/phosphoenolpyruvate translocator	6
IPR005886:UDP-glucose 4-epimerase GalE	6
IPR007685:RelA/SpoT	6
IPR012349:FMN-binding split barrel	6
IPR013822:Signal recognition particle, SRP54 subunit, helical bundle	6
IPR020845:AMP-binding, conserved site	6
IPR023393:START-like domain	6
IPR025110:Domain of unknown function DUF4009	6
IPR027408:PNPase/RNase PH domain	6
IPR002108:Actin-binding, cofilin/tropomyosin type	5
IPR002645:STAS domain	5
IPR005101:DNA photolyase, FAD-binding/Cryptochrome, C-terminal	5
IPR006917:SOUL haem-binding protein	5
IPR007197:Radical SAM	5
IPR011032:GroES-like	5
IPR011256:Regulatory factor, effector, bacterial	5
IPR017904:ADF/Cofilin/Destrin	5
IPR018247:EF-Hand 1, calcium-binding site	5
IPR021788:Protein of unknown function DUF3353	5
IPR021863:Protein of unknown function DUF3474	5
IPR025564:Domain of unknown function DUF4308	5
IPR000048:IQ motif, EF-hand binding site	4
IPR000270:Phox/Bem1p	4
IPR000425:Major intrinsic protein	4
IPR000504:RNA recognition motif domain	4
IPR001890:RNA-binding, CRM domain	4
IPR001898:Sodium/sulphate symporter	4
IPR002401:Cytochrome P450, E-class, group I	4
IPR002781:Transmembrane protein TauE like	4
IPR004039:Rubredoxin-type fold	4
IPR004780:Signal recognition particle protein Ffh	4
IPR008479:Protein of unknown function DUF760	4
IPR008881:Trigger factor, ribosome-binding, bacterial	4
IPR012677:Nucleotide-binding, alpha-beta plait	4
IPR013785:Aldolase-type TIM barrel	4
IPR017972:Cytochrome P450, conserved site	4
IPR018962:Domain of unknown function DUF1995	4
IPR020978:Cryptochrome C-terminal	4
IPR022357:Major intrinsic protein, conserved site	4
IPR023271:Aquaporin-like	4
IPR000782:FAS1 domain	3
IPR001128:Cytochrome P450	3
IPR001199:Cytochrome b5-like heme/steroid binding domain	3
IPR001646:Pentapeptide repeat	3
IPR005134:Uncharacterised protein family UPF0114	3
IPR006121:Heavy metal-associated domain, HMA	3
IPR006769:Coiled-coil domain containing protein 109, C-terminal	3
IPR007736:Caleosin	3
IPR011053:Single hybrid motif	3
IPR014729:Rossmann-like alpha/beta/alpha sandwich fold	3
IPR021325:Protein of unknown function DUF2930	3
IPR021883:Protein of unknown function DUF3493	3
IPR021920:Protein of unknown function DUF3531	3
IPR024934:Rubredoxin-like domain	3
IPR025322:Protein of unknown function DUF4228	3
IPR027469:Cation efflux protein transmembrane domain	3
IPR000014:PAS domain	2
IPR000408:Regulator of chromosome condensation, RCC1	2
IPR001310:Histidine triad (HIT) protein	2
IPR002524:Cation efflux protein	2
IPR003018:GAF domain	2
IPR004154:Anticodon-binding	2
IPR004837:Sodium/calcium exchanger membrane region	2
IPR007300:LrgB-like protein	2
IPR008406:Dormancyauxin associated	2
IPR008598:Drought induced 19/ RING finger protein 114	2
IPR008796:Photosystem I PsaN, reaction centre subunit N	2
IPR009091:Regulator of chromosome condensation 1/beta-lactamase-inhibitor protein II	2
IPR009457:Domain of unknown function DUF1084	2
IPR010525:Auxin response factor	2
IPR010658:Nodulin-like	2
IPR011146:HIT-like domain	2
IPR019808:Histidine triad, conserved site	2
IPR020818:Chaperonin Cpn10	2
IPR021894:Protein of unknown function DUF3506	2
IPR023631:Amidase signature domain	2
IPR025520:Domain of unknown function DUF4408	2
IPR025605:OST-HTH/LOTUS domain	2
IPR000118:Granulin	1
IPR000182:GNAT domain	1
IPR000549:Photosystem I PsaG/PsaK protein	1
IPR001025:Bromo adjacent homology (BAH) domain	1
IPR001075:NIF system FeS cluster assembly, NifU, C-terminal	1
IPR001251:CRAL-TRIO domain	1
IPR001464:Annexin	1
IPR001609:Myosin head, motor domain	1
IPR001623:DnaJ domain	1
IPR001852:Vitamin B6 biosynthesis protein	1
IPR001943:UVR domain	1
IPR002044:Carbohydrate binding module family 20	1
IPR002477:Peptidoglycan binding-like	1
IPR002657:Bile acid:sodium symporter	1
IPR002661:Ribosome recycling factor	1
IPR003340:B3 DNA binding domain	1
IPR003772:Protein of unknown function DUF177	1
IPR004009:Myosin, N-terminal, SH3-like	1
IPR004776:Auxin efflux carrier	1
IPR004864:Late embryogenesis abundant protein, LEA-14	1
IPR005380:XS domain	1
IPR006058:2Fe-2S ferredoxin, iron-sulphur binding site	1
IPR006638:Elongator protein 3/MiaB/NifB	1
IPR006918:Glycosyl-phosphatidyl inositol-anchored, plant	1
IPR007572:Uncharacterised protein family Ycf20	1
IPR007608:Senescence regulator	1
IPR008030:NmrA-like	1
IPR008801:Rapid ALkalinization Factor	1
IPR009078:Ferritin-like superfamily	1
IPR011004:Trimeric LpxA-like	1
IPR011013:Galactose mutarotase-like domain	1
IPR011038:Calycin-like	1
IPR011074:CRAL/TRIO, N-terminal domain	1
IPR012416:Calmodulin binding protein-like	1
IPR012674:Calycin	1
IPR013024:Butirosin biosynthesis, BtrG-like	1
IPR013026:Tetratricopeptide repeat-containing domain	1
IPR013112:FAD-binding 8	1
IPR013784:Carbohydrate-binding-like fold	1
IPR014134:Cryptochrome, plant	1
IPR014720:Double-stranded RNA-binding-like domain	1
IPR014756:Immunoglobulin E-set	1
IPR016370:Photosystem I PsaG/PsaK, plant	1
IPR016606:Uncharacterised conserved protein UCP012943	1
IPR016802:Uncharacterised conserved protein UCP022260	1
IPR017937:Thioredoxin, conserved site	1
IPR018252:Annexin repeat, conserved site	1
IPR018502:Annexin repeat	1
IPR018506:Cytochrome b5, heme-binding site	1
IPR021410:Protein of unknown function DUF3049	1
IPR021584:Thylakoid soluble phosphoprotein TSP9	1
IPR022059:Protein of unknown function DUF3615	1
IPR023584:Ribosome recycling factor domain	1
IPR023618:Photosystem I PsaG/PsaK domain	1
IPR024935:Rubredoxin domain	1
IPR026868:LYR motif-containing protein 2	1
IPR027266:GTP-binding protein TrmE/Glycine cleavage system T protein, domain 1	1
IPR027470:Cation efflux protein cytoplasmic domain	1
