# Supplementary material for: Identification and characterization of genes frequently responsive to Xanthomonas oryzae pv. oryzae and Magnaporthe oryzae infections in rice
Source: BMC Genomics. 2020 Jan 6;21:21. doi: 10.1186/s12864-019-6438-y (PMC6945429; doi:10.1186/s12864-019-6438-y)
Supplement: Supplementary file 22 — Additional file 22: Table S19. The distribution of the INTERPRO annotations of the up-regulated genes by Mor in the rice microarray data. [file 12864_2019_6438_MOESM22_ESM.xlsx]

## Sheet: sheet1
Table S19 The distribution of the INTERPRO annotations of the up-regulated genes by Mor in the rice microarray data
Annotation	Number of sample
Dehydrogenase	52
IPR002085:Alcohol dehydrogenase superfamily, zinc-type	4
IPR013149:Alcohol dehydrogenase, C-terminal	4
IPR013154:Alcohol dehydrogenase GroES-like	4
IPR001078:2-oxoacid dehydrogenase acyltransferase, catalytic domain	3
IPR002328:Alcohol dehydrogenase, zinc-type, conserved site	3
IPR003016:2-oxo acid dehydrogenase, lipoyl-binding site	3
IPR008927:6-phosphogluconate dehydrogenase, C-terminal-like	3
IPR006091:Acyl-CoA oxidase/dehydrogenase, central domain	2
IPR006257:Dihydrolipoyllysine-residue acetyltransferase component of pyruvate dehydrogenase complex	2
IPR009075:Acyl-CoA dehydrogenase/oxidase C-terminal	2
IPR009100:Acyl-CoA dehydrogenase/oxidase	2
IPR010097:Malate dehydrogenase, type 1	2
IPR001252:Malate dehydrogenase, active site	1
IPR001557:L-lactate/malate dehydrogenase	1
IPR001732:UDP-glucose/GDP-mannose dehydrogenase, N-terminal	1
IPR006095:Glutamate/phenylalanine/leucine/valine dehydrogenase	1
IPR006096:Glutamate/phenylalanine/leucine/valine dehydrogenase, C-terminal	1
IPR006097:Glutamate/phenylalanine/leucine/valine dehydrogenase, dimerisation domain	1
IPR006108:3-hydroxyacyl-CoA dehydrogenase, C-terminal	1
IPR006109:Glycerol-3-phosphate dehydrogenase, NAD-dependent, C-terminal	1
IPR006168:Glycerol-3-phosphate dehydrogenase, NAD-dependent	1
IPR006176:3-hydroxyacyl-CoA dehydrogenase, NAD binding	1
IPR006180:3-hydroxyacyl-CoA dehydrogenase, conserved site	1
IPR006236:D-3-phosphoglycerate dehydrogenase	1
IPR011128:Glycerol-3-phosphate dehydrogenase, NAD-dependent, N-terminal	1
IPR013328:Dehydrogenase, multihelical	1
IPR013786:Acyl-CoA dehydrogenase/oxidase, N-terminal	1
IPR014027:UDP-glucose/GDP-mannose dehydrogenase, C-terminal	1
IPR014362:Glutamate dehydrogenase	1
IPR024084:Isopropylmalate dehydrogenase-like domain	1
Kinase	50
IPR000719:Protein kinase, catalytic domain	3
IPR001245:Serine-threonine/tyrosine-protein kinase catalytic domain	3
IPR003527:Mitogen-activated protein (MAP) kinase, conserved site	3
IPR011009:Protein kinase-like domain	3
IPR015813:Pyruvate/Phosphoenolpyruvate kinase-like domain	3
IPR017441:Protein kinase, ATP binding site	3
IPR000756:Diacylglycerol kinase, accessory domain	2
IPR000850:Adenylate kinase	2
IPR001206:Diacylglycerol kinase, catalytic domain	2
IPR001697:Pyruvate kinase	2
IPR008271:Serine/threonine-protein kinase, active site	2
IPR011037:Pyruvate kinase-like, insert domain	2
IPR012004:Pyrophosphate-dependent phosphofructokinase TP0108	2
IPR015793:Pyruvate kinase, barrel	2
IPR015794:Pyruvate kinase, alpha/beta	2
IPR015795:Pyruvate kinase, C-terminal	2
IPR015806:Pyruvate kinase, beta-barrel insert domain	2
IPR016064:ATP-NAD kinase-like domain	2
IPR002498:Phosphatidylinositol-4-phosphate 5-kinase, core	1
IPR003661:Signal transduction histidine kinase, subgroup 1, dimerisation/phosphoacceptor domain	1
IPR005467:Signal transduction histidine kinase, core	1
IPR016961:Diacylglycerol kinase, plant	1
IPR022953:Phosphofructokinase	1
IPR023610:Phosphatidylinositol-4-phosphate 5-kinase	1
IPR027483:Phosphatidylinositol-4-phosphate 5-kinase, C-terminal	1
IPR027484:Phosphatidylinositol-4-phosphate 5-kinase, N-terminal domain	1
Transferase	47
IPR015422:Pyridoxal phosphate-dependent transferase, major region, subdomain 2	5
IPR007657:Glycosyltransferase AER61, uncharacterised	4
IPR008930:Terpenoid cyclases/protein prenyltransferase alpha-alpha toroid	4
IPR015421:Pyridoxal phosphate-dependent transferase, major region, subdomain 1	4
IPR015424:Pyridoxal phosphate-dependent transferase	4
IPR001078:2-oxoacid dehydrogenase acyltransferase, catalytic domain	3
IPR004839:Aminotransferase, class I/classII	3
IPR017926:Glutamine amidotransferase	3
IPR023213:Chloramphenicol acetyltransferase-like domain	3
IPR005027:Glycosyl transferase, family 43	2
IPR006257:Dihydrolipoyllysine-residue acetyltransferase component of pyruvate dehydrogenase complex	2
IPR000891:Pyruvate carboxyltransferase	1
IPR002495:Glycosyl transferase, family 8	1
IPR002659:Glycosyl transferase, family 31	1
IPR002935:O-methyltransferase, family 3	1
IPR004045:Glutathione S-transferase, N-terminal	1
IPR005814:Aminotransferase class-III	1
IPR005855:Glucosamine-fructose-6-phosphate aminotransferase, isomerising	1
IPR010987:Glutathione S-transferase, C-terminal-like	1
IPR012419:Cas1p 10 TM acyl transferase domain	1
IPR027005:Glycosyltransferase 39 like	1
Hydrolase	34
IPR001579:Glycoside hydrolase, chitinase active site	4
IPR000490:Glycoside hydrolase, family 17	3
IPR000726:Glycoside hydrolase, family 19, catalytic	3
IPR001223:Glycoside hydrolase, family 18, catalytic domain	3
IPR013094:Alpha/beta hydrolase fold-3	3
IPR013781:Glycoside hydrolase, catalytic domain	3
IPR016283:Glycoside hydrolase, family 19	3
IPR000073:Alpha/beta hydrolase fold-1	2
IPR006379:HAD-superfamily hydrolase, subfamily IIB	2
IPR017853:Glycoside hydrolase, superfamily	2
IPR000086:NUDIX hydrolase domain	1
IPR000757:Glycoside hydrolase, family 16	1
IPR008263:Glycoside hydrolase, family 16, active site	1
IPR015878:S-adenosyl-L-homocysteine hydrolase, NAD binding domain	1
IPR016455:Xyloglucan endotransglucosylase/hydrolase	1
IPR024746:Glycosyl hydrolase family 100	1
Synthase/synthetase	33
IPR001906:Terpene synthase, N-terminal domain	4
IPR005630:Terpene synthase, metal-binding domain	4
IPR008949:Terpenoid synthase	4
IPR002020:Citrate synthase-like	2
IPR016142:Citrate synthase-like, large alpha subdomain	2
IPR027443:Isopenicillin N synthase-like	2
IPR012392:Very-long-chain 3-ketoacyl-CoA synthase	1
IPR013601:FAE1/Type III polyketide synthase-like protein	1
IPR013747:3-Oxoacyl-[acyl-carrier-protein (ACP)] synthase III C-terminal	1
IPR019810:Citrate synthase active site	1
IPR020843:Polyketide synthase, enoylreductase	1
IPR016102:Succinyl-CoA synthetase-like	3
IPR000873:AMP-dependent synthetase/ligase	2
IPR006195:Aminoacyl-tRNA synthetase, class II	2
IPR002300:Aminoacyl-tRNA synthetase, class Ia	1
IPR009008:Valyl/Leucyl/Isoleucyl-tRNA synthetase, class Ia, editing domain	1
IPR022630:S-adenosylmethionine synthetase, C-terminal	1
Peptidase	18
IPR022764:Peptidase S54, rhomboid domain	3
IPR001563:Peptidase S10, serine carboxypeptidase	2
IPR002933:Peptidase M20	2
IPR011650:Peptidase M20, dimerisation domain	2
IPR018202:Peptidase S10, serine carboxypeptidase, active site	2
IPR001714:Peptidase M24, methionine aminopeptidase	1
IPR001969:Peptidase aspartic, active site	1
IPR002610:Peptidase S54, rhomboid	1
IPR007863:Peptidase M16, C-terminal domain	1
IPR011237:Peptidase M16 domain	1
IPR011249:Metalloenzyme, LuxS/M16 peptidase-like	1
IPR011765:Peptidase M16, N-terminal	1
Reductase	15
IPR001155:NADH:flavin oxidoreductase/NADH oxidase, N-terminal	2
IPR001433:Oxidoreductase FAD/NAD(P)-binding	1
IPR002202:Hydroxymethylglutaryl-CoA reductase, class I/II	1
IPR004554:Hydroxymethylglutaryl-CoA reductase, eukaryotic/arcaheal type	1
IPR005025:NADPH-dependent FMN reductase	1
IPR009023:Hydroxymethylglutaryl-CoA reductase, class I/II, NAD/NADP-binding	1
IPR009029:Hydroxymethylglutaryl-CoA reductase, class I/II, substrate-binding	1
IPR011048:Cytochrome cd1-nitrite reductase-like, C-terminal haem d1	1
IPR016156:FAD/NAD-linked reductase, dimerisation	1
IPR020843:Polyketide synthase, enoylreductase	1
IPR023074:Hydroxymethylglutaryl-CoA reductase, class I/II, catalytic domain	1
IPR023076:Hydroxymethylglutaryl-CoA reductase, class I/II, conserved site	1
IPR023282:Hydroxymethylglutaryl-CoA reductase, N-terminal	1
IPR023753:Pyridine nucleotide-disulphide oxidoreductase, FAD/NAD(P)-binding domain	1
ATPase	12
IPR003593:AAA+ ATPase domain	4
IPR003960:ATPase, AAA-type, conserved site	3
IPR000245:V-ATPase proteolipid subunit	1
IPR002490:ATPase, V0 complex, subunit 116kDa	1
IPR003959:ATPase, AAA-type, core	1
IPR006068:Cation-transporting P-type ATPase, C-terminal	1
IPR026028:ATPase, V0 complex, subunit 116kDa, eukaryotic	1
Lipoxygenase	12
IPR001246:Lipoxygenase, plant	2
IPR013819:Lipoxygenase, C-terminal	2
IPR020833:Lipoxygenase, iron binding site	2
IPR020834:Lipoxygenase, conserved site	2
IPR027433:Lipoxygenase, domain 3	2
IPR000907:Lipoxygenase	1
IPR001024:Lipoxygenase, LH2	1
Helicase	8
IPR000629:RNA helicase, ATP-dependent, DEAD-box, conserved site	2
IPR011545:DNA/RNA helicase, DEAD/DEAH box type, N-terminal	2
IPR014014:RNA helicase, DEAD-box type, Q motif	2
IPR001650:Helicase, C-terminal	1
IPR014001:Helicase, superfamily 1/2, ATP-binding domain	1
Phosphatase	7
IPR001932:Protein phosphatase 2C (PP2C)-like	2
IPR015655:Protein phosphatase 2C	2
IPR000222:Protein phosphatase 2C, manganese/magnesium aspartate binding site	1
IPR000326:Phosphatidic acid phosphatase type 2/haloperoxidase	1
IPR003337:Trehalose-phosphatase	1
Peroxidase	1
IPR000326:Phosphatidic acid phosphatase type 2/haloperoxidase	1
Other enzymes	93
IPR013785:Aldolase-type TIM barrel	5
IPR005811:ATP-citrate lyase/succinyl-CoA ligase	4
IPR001353:Proteasome, subunit alpha/beta	3
IPR001806:Small GTPase superfamily	3
IPR002680:Alternative oxidase	3
IPR005922:Phenylalanine ammonia-lyase	3
IPR005937:26S proteasome subunit P45	3
IPR008948:L-Aspartase-like	3
IPR013320:Concanavalin A-like lectin/glucanase, subgroup	3
IPR022313:Phenylalanine/histidine ammonia-lyases, active site	3
IPR023144:Phenylalanine ammonia-lyase, shielding domain	3
IPR024083:Fumarase/histidase, N-terminal	3
IPR000426:Proteasome, alpha-subunit, N-terminal domain	2
IPR001753:Crotonase superfamily	2
IPR002155:Thiolase	2
IPR002921:Lipase, class 3	2
IPR005788:Disulphide isomerase	2
IPR016039:Thiolase-like	2
IPR016050:Proteasome, beta-type subunit, conserved site	2
IPR016087:Chalcone isomerase	2
IPR018528:Prephenate dehydratase, conserved site	2
IPR020610:Thiolase, active site	2
IPR020613:Thiolase, conserved site	2
IPR020615:Thiolase, acyl-enzyme intermediate active site	2
IPR020616:Thiolase, N-terminal	2
IPR020617:Thiolase, C-terminal	2
IPR023332:Proteasome A-type subunit	2
IPR023333:Proteasome B-type subunit	2
IPR023346:Lysozyme-like domain	2
IPR026992:Non-haem dioxygenase N-terminal domain	2
IPR000352:Peptide chain release factor class I/class II	1
IPR000717:Proteasome component (PCI) domain	1
IPR000741:Fructose-bisphosphate aldolase, class-I	1
IPR001086:Prephenate dehydratase	1
IPR001509:NAD-dependent epimerase/dehydratase	1
IPR002655:Acyl-CoA oxidase, C-terminal	1
IPR003607:HD/PDEase domain	1
IPR005123:Oxoglutarate/iron-dependent dioxygenase	1
IPR005475:Transketolase-like, pyrimidine-binding domain	1
IPR005810:Succinyl-CoA ligase, alpha subunit	1
IPR005886:UDP-glucose 4-epimerase GalE	1
IPR006689:Small GTPase superfamily, ARF/SAR type	1
IPR010713:Xyloglucan endo-transglycosylase, C-terminal	1
IPR012258:Acyl-CoA oxidase	1
IPR016177:DNA-binding, integrase-type	1
IPR017440:ATP-citrate lyase/succinyl-CoA ligase, active site	1
IPR023313:Ubiquitin-conjugating enzyme, active site	1
IPR023562:Clp protease proteolytic subunit /Translocation-enhancing protein TepA	1
Transporter	34
IPR003439:ABC transporter-like	5
IPR020846:Major facilitator superfamily domain	4
IPR011701:Major facilitator superfamily	1
IPR013581:Plant PDR ABC transporter associated	4
IPR026082:ABC transporter A, ABCA	3
IPR002293:Amino acid/polyamine transporter I	2
IPR003663:Sugar/inositol transporter	2
IPR005828:General substrate transporter	2
IPR005829:Sugar transporter, conserved site	2
IPR013525:ABC-2 type transporter	2
IPR017871:ABC transporter, conserved site	2
IPR001905:Ammonium transporter	1
IPR003855:K+ potassium transporter	1
IPR012936:Endoplasmic reticulum vesicle transporter, C-terminal	1
IPR013057:Amino acid transporter, transmembrane	1
IPR024041:Ammonium transporter AmtB-like domain	1
Transcription factor	15
IPR003657:DNA-binding WRKY	5
IPR006447:Myb domain, plants	2
IPR017930:Myb domain	2
IPR000047:Helix-turn-helix motif	1
IPR000232:Heat shock factor (HSF)-type, DNA-binding	1
IPR001471:AP2/ERF domain	1
IPR001878:Zinc finger, CCHC-type	1
IPR003106:Leucine zipper, homeobox-associated	1
IPR015880:Zinc finger, C2H2-like	1
Ribosomal protein	8
IPR000039:Ribosomal protein L18e	1
IPR001569:Ribosomal protein L37e	1
IPR002359:Ribosomal protein L6, conserved site-2	1
IPR003029:Ribosomal protein S1, RNA-binding domain	1
IPR009000:Translation elongation/initiation factor/Ribosomal, beta-barrel	1
IPR018267:Ribosomal protein L37e, conserved site	1
IPR020568:Ribosomal protein S5 domain 2-type fold	1
IPR021132:Ribosomal protein L18e, conserved site	1
Heat shock protein	5
IPR001404:Heat shock protein Hsp90	1
IPR013126:Heat shock protein 70 family	1
IPR018181:Heat shock protein 70, conserved site	1
IPR019805:Heat shock protein Hsp90, conserved site	1
IPR020575:Heat shock protein Hsp90, N-terminal	1
Translation protein	3
IPR004161:Translation elongation factor EFTu/EF1A, domain 2	1
IPR009000:Translation elongation/initiation factor/Ribosomal, beta-barrel	1
IPR015940:Ubiquitin-associated/translation elongation factor EF1B, N-terminal, eukaryote	1
Others	209
IPR016040:NAD(P)-binding domain	6
IPR001128:Cytochrome P450	5
IPR010399:Tify	5
IPR018467:CO/COL/TOC1, conserved site	5
IPR002401:Cytochrome P450, E-class, group I	4
IPR004240:Nonaspanin (TM9SF)	4
IPR011032:GroES-like	4
IPR017972:Cytochrome P450, conserved site	4
IPR000089:Biotin/lipoyl attachment	3
IPR002048:EF-hand domain	3
IPR002067:Mitochondrial carrier protein	3
IPR002912:ACT domain	3
IPR003441:No apical meristem (NAM) protein	3
IPR003613:U box domain	3
IPR004167:E3 binding	3
IPR005225:Small GTP-binding protein domain	3
IPR011053:Single hybrid motif	3
IPR011060:Ribulose-phosphate binding barrel	3
IPR011992:EF-hand-like domain	3
IPR012416:Calmodulin binding protein-like	3
IPR018108:Mitochondrial substrate/solute carrier	3
IPR018247:EF-Hand 1, calcium-binding site	3
IPR023395:Mitochondrial carrier domain	3
IPR024949:Bet v I type allergen	3
IPR025110:Domain of unknown function DUF4009	3
IPR000677:2S globulin	2
IPR001106:Aromatic amino acid lyase	2
IPR001938:Thaumatin	2
IPR002902:Gnk2-homologous domain	2
IPR004853:Domain of unknown function DUF250	2
IPR006016:UspA	2
IPR008889:VQ	2
IPR011074:CRAL/TRIO, N-terminal domain	2
IPR011989:Armadillo-like helical	2
IPR012336:Thioredoxin-like fold	2
IPR013766:Thioredoxin domain	2
IPR014729:Rossmann-like alpha/beta/alpha sandwich fold	2
IPR015414:SNARE associated Golgi protein	2
IPR016024:Armadillo-type fold	2
IPR017937:Thioredoxin, conserved site	2
IPR020845:AMP-binding, conserved site	2
IPR020864:Membrane attack complex component/perforin (MACPF) domain	2
IPR021825:Protein of unknown function DUF3411	2
IPR023214:HAD-like domain	2
IPR000008:C2 calcium-dependent membrane targeting	1
IPR000163:Prohibitin	1
IPR000167:Dehydrin	1
IPR000225:Armadillo	1
IPR000648:Oxysterol-binding protein	1
IPR000795:Elongation factor, GTP-binding domain	1
IPR000877:Proteinase inhibitor I12, Bowman-Birk	1
IPR000916:Bet v I domain	1
IPR001002:Chitin-binding, type 1	1
IPR001107:Band 7 protein	1
IPR001251:CRAL-TRIO domain	1
IPR001283:Allergen V5/Tpx-1-related	1
IPR001494:Importin-beta, N-terminal	1
IPR001789:Signal transduction response regulator, receiver domain	1
IPR001907:ClpP	1
IPR002014:VHS	1
IPR002035:von Willebrand factor, type A	1
IPR002075:Nuclear transport factor 2	1
IPR002109:Glutaredoxin	1
IPR002113:Adenine nucleotide translocator 1	1
IPR002119:Histone H2A	1
IPR002229:Blood group Rhesus C/E/D polypeptide	1
IPR002413:Ves allergen	1
IPR002423:Chaperonin Cpn60/TCP-1	1
IPR002683:Photosystem II PsbP, oxygen evolving complex	1
IPR003018:GAF domain	1
IPR003245:Plastocyanin-like	1
IPR003409:MORN motif	1
IPR004000:Actin-related protein	1
IPR004001:Actin, conserved site	1
IPR004140:Exocyst complex protein Exo70	1
IPR004152:GAT	1
IPR004326:Mlo-related protein	1
IPR004864:Late embryogenesis abundant protein, LEA-14	1
IPR005024:Snf7	1
IPR005607:BSD	1
IPR005746:Thioredoxin	1
IPR005818:Histone H1/H5	1
IPR005819:Histone H5	1
IPR006015:Universal stress protein A	1
IPR006214:Bax inhibitor 1-related	1
IPR006692:Coatomer, WD associated region	1
IPR006918:Glycosyl-phosphatidyl inositol-anchored, plant	1
IPR007125:Histone core	1
IPR007148:Small-subunit processome, Utp12	1
IPR007667:Hypoxia induced protein, domain	1
IPR008700:Pathogenic type III effector avirulence factor Avr cleavage site	1
IPR008942:ENTH/VHS	1
IPR008972:Cupredoxin	1
IPR009060:UBA-like	1
IPR011006:CheY-like superfamily	1
IPR011042:Six-bladed beta-propeller, TolB-like	1
IPR011679:Endoplasmic reticulum, protein ERp29, C-terminal	1
IPR012442:Protein of unknown function DUF1645	1
IPR012871:Protein of unknown function DUF1677, Oryza sativa	1
IPR013783:Immunoglobulin-like fold	1
IPR013816:ATP-grasp fold, subdomain 2	1
IPR014044:CAP domain	1
IPR014645:Target of Myb protein 1	1
IPR014720:Double-stranded RNA-binding-like domain	1
IPR016093:MIR motif	1
IPR016123:Mog1/PsbP, alpha/beta/alpha sandwich	1
IPR016159:Cullin repeat-like-containing domain	1
IPR017900:4Fe-4S ferredoxin, iron-sulphur binding, conserved site	1
IPR017941:Rieske [2Fe-2S] iron-sulphur domain	1
IPR018222:Nuclear transport factor 2, Eukaryote	1
IPR018244:Allergen V5/Tpx-1-related, conserved site	1
IPR018371:Chitin-binding, type 1, conserved site	1
IPR018731:Autophagy-related protein 13	1
IPR018872:Zn-cluster domain	1
IPR020472:G-protein beta WD-40 repeat	1
IPR020902:Actin/actin-like conserved site	1
IPR021480:Protein of unknown function DUF3133	1
IPR021855:Protein of unknown function DUF3464	1
IPR022967:RNA-binding domain, S1	1
IPR024788:Malectin-like carbohydrate-binding domain	1
IPR025313:Domain of unknown function DUF4217	1
IPR025322:Protein of unknown function DUF4228	1
IPR025422:DOG1 domain	1
IPR026961:PGG domain	1
IPR027140:Importin subunit beta	1
IPR027409:GroEL-like apical domain	1
IPR027413:GroEL-like equatorial domain	1
