# Supplementary material for: Identification and characterization of genes frequently responsive to Xanthomonas oryzae pv. oryzae and Magnaporthe oryzae infections in rice
Source: BMC Genomics. 2020 Jan 6;21:21. doi: 10.1186/s12864-019-6438-y (PMC6945429; doi:10.1186/s12864-019-6438-y)
Supplement: Supplementary file 23 — Additional file 23: Table S20. The distribution of the INTERPRO annotations of the down-regulated genes by Mor in the rice microarray data. [file 12864_2019_6438_MOESM23_ESM.xlsx]

## Sheet: sheet1
Table S20 The distribution of the INTERPRO annotations of the down-regulated genes by Mor in the rice microarray data
Annotation	Number of sample
Kinase	18
IPR003594:Histidine kinase-like ATPase, ATP-binding domain	2
IPR003661:Signal transduction histidine kinase, subgroup 1, dimerisation/phosphoacceptor domain	2
IPR005467:Signal transduction histidine kinase, core	2
IPR016064:ATP-NAD kinase-like domain	2
IPR000719:Protein kinase, catalytic domain	1
IPR001048:Aspartate/glutamate/uridylate kinase	1
IPR001245:Serine-threonine/tyrosine-protein kinase catalytic domain	1
IPR006083:Phosphoribulokinase/uridine kinase	1
IPR008271:Serine/threonine-protein kinase, active site	1
IPR011009:Protein kinase-like domain	1
IPR011611:Carbohydrate kinase PfkB	1
IPR012004:Pyrophosphate-dependent phosphofructokinase TP0108	1
IPR022953:Phosphofructokinase	1
IPR023610:Phosphatidylinositol-4-phosphate 5-kinase	1
Transferase	13
IPR001296:Glycosyl transferase, family 1	2
IPR013216:Methyltransferase type 11	2
IPR016181:Acyl-CoA N-acyltransferase	2
IPR000537:UbiA prenyltransferase family	1
IPR001830:Glycosyl transferase, family 20	1
IPR002495:Glycosyl transferase, family 8	1
IPR004159:Putative S-adenosyl-L-methionine-dependent methyltransferase	1
IPR004276:Glycosyl transferase, family 28	1
IPR017926:Glutamine amidotransferase	1
IPR025799:Protein arginine N-methyltransferase	1
Synthase/synthetase	11
IPR000368:Sucrose synthase	1
IPR000924:Glutamyl/glutaminyl-tRNA synthetase, class Ib	1
IPR001412:Aminoacyl-tRNA synthetase, class I, conserved site	1
IPR002300:Aminoacyl-tRNA synthetase, class Ia	1
IPR002314:Aminoacyl-tRNA synthetase, class II (G/ H/ P/ S), conserved domain	1
IPR006195:Aminoacyl-tRNA synthetase, class II	1
IPR009008:Valyl/Leucyl/Isoleucyl-tRNA synthetase, class Ia, editing domain	1
IPR009080:Aminoacyl-tRNA synthetase, class 1a, anticodon-binding	1
IPR013155:Valyl/Leucyl/Isoleucyl-tRNA synthetase, class I, anticodon-binding	1
IPR020058:Glutamyl/glutaminyl-tRNA synthetase, class Ib, catalytic domain	1
IPR020061:Glutamyl/glutaminyl-tRNA synthetase, class Ib, alpha-bundle domain	1
Helicase	10
IPR001650:Helicase, C-terminal	2
IPR011545:DNA/RNA helicase, DEAD/DEAH box type, N-terminal	2
IPR014001:Helicase, superfamily 1/2, ATP-binding domain	2
IPR014014:RNA helicase, DEAD-box type, Q motif	2
IPR000629:RNA helicase, ATP-dependent, DEAD-box, conserved site	1
IPR007502:Helicase-associated domain	1
Peptidase	9
IPR002467:Peptidase M24A, methionine aminopeptidase, subfamily 1	2
IPR000223:Peptidase S26A, signal peptidase I	1
IPR000994:Peptidase M24, structural domain	1
IPR001714:Peptidase M24, methionine aminopeptidase	1
IPR001940:Peptidase S1C	1
IPR002610:Peptidase S54, rhomboid	1
IPR003111:Peptidase S16, lon N-terminal	1
IPR022764:Peptidase S54, rhomboid domain	1
Dehydrogenase	9
IPR002204:3-hydroxyisobutyrate dehydrogenase-related, conserved site	1
IPR008927:6-phosphogluconate dehydrogenase, C-terminal-like	1
IPR011047:Quinonprotein alcohol dehydrogenase-like superfamily	1
IPR012394:Aldehyde dehydrogenase NAD(P)-dependent	1
IPR013154:Alcohol dehydrogenase GroES-like	1
IPR015590:Aldehyde dehydrogenase domain	1
IPR016161:Aldehyde/histidinol dehydrogenase	1
IPR016162:Aldehyde dehydrogenase, N-terminal	1
IPR016163:Aldehyde dehydrogenase, C-terminal	1
Phosphatase	8
IPR000146:Fructose-1,6-bisphosphatase class 1/Sedoheputulose-1,7-bisphosphatase	2
IPR000222:Protein phosphatase 2C, manganese/magnesium aspartate binding site	1
IPR000326:Phosphatidic acid phosphatase type 2/haloperoxidase	1
IPR001932:Protein phosphatase 2C (PP2C)-like	1
IPR003337:Trehalose-phosphatase	1
IPR015655:Protein phosphatase 2C	1
IPR020548:Fructose-1,6-bisphosphatase, active site	1
Hydrolase	8
IPR006379:HAD-superfamily hydrolase, subfamily IIB	1
IPR006439:HAD-superfamily hydrolase, subfamily IA, variant 1	1
IPR008263:Glycoside hydrolase, family 16, active site	1
IPR013094:Alpha/beta hydrolase fold-3	1
IPR014718:Glycoside hydrolase-type carbohydrate-binding, subgroup	1
IPR020084:NUDIX hydrolase, conserved site	1
IPR022742:Alpha/beta hydrolase, N-terminal	1
IPR027417:P-loop containing nucleoside triphosphate hydrolase	1
ATPase	3
IPR003594:Histidine kinase-like ATPase, ATP-binding domain	2
IPR015310:Activator of Hsp90 ATPase, N-terminal	1
Reductase	2
IPR001395:Aldo/keto reductase	1
IPR023210:NADP-dependent oxidoreductase domain	1
Peroxidase	1
IPR000326:Phosphatidic acid phosphatase type 2/haloperoxidase	1
Other enzymes	51
IPR001763:Rhodanese-like domain	3
IPR018289:MULE transposase domain	3
IPR000286:Histone deacetylase superfamily	2
IPR001179:Peptidyl-prolyl cis-trans isomerase, FKBP-type, domain	2
IPR001247:Exoribonuclease, phosphorolytic domain 1	2
IPR011043:Galactose oxidase/kelch, beta-propeller	2
IPR015847:Exoribonuclease, phosphorolytic domain 2	2
IPR023801:Histone deacetylase domain	2
IPR000198:Rho GTPase-activating protein domain	1
IPR000352:Peptide chain release factor class I/class II	1
IPR000608:Ubiquitin-conjugating enzyme, E2	1
IPR000894:Ribulose bisphosphate carboxylase small chain, domain	1
IPR000943:RNA polymerase sigma-70	1
IPR001086:Prephenate dehydratase	1
IPR002130:Cyclophilin-like peptidyl-prolyl cis-trans isomerase domain	1
IPR003100:Argonaute/Dicer protein, PAZ	1
IPR003607:HD/PDEase domain	1
IPR004859:Putative 5-3 exonuclease	1
IPR006941:Ribonuclease CAF1	1
IPR007624:RNA polymerase sigma-70 region 3	1
IPR007627:RNA polymerase sigma-70 region 2	1
IPR007630:RNA polymerase sigma-70 region 4	1
IPR011257:DNA glycosylase	1
IPR012164:DNA-directed RNA polymerase, subunit C11/M/9	1
IPR013324:RNA polymerase sigma factor, region 3/4	1
IPR013325:RNA polymerase sigma factor, region 2	1
IPR013785:Aldolase-type TIM barrel	1
IPR014284:RNA polymerase sigma-70 like domain	1
IPR015916:Galactose oxidase, beta-propeller	1
IPR016135:Ubiquitin-conjugating enzyme/RWD-like	1
IPR016262:RNA polymerase sigma factor, SigB/SigC/SigD, plastid	1
IPR018523:Isocitrate lyase/phosphorylmutase, conserved site	1
IPR018528:Prephenate dehydratase, conserved site	1
IPR023313:Ubiquitin-conjugating enzyme, active site	1
IPR023562:Clp protease proteolytic subunit /Translocation-enhancing protein TepA	1
IPR023566:Peptidyl-prolyl cis-trans isomerase, FKBP-type	1
IPR024680:Ribulose-1,5-bisphosphate carboxylase small subunit, N-terminal	1
IPR024681:Ribulose bisphosphate carboxylase, small chain	1
IPR024936:Cyclophilin-type peptidyl-prolyl cis-trans isomerase	1
IPR027073:5'-3' exoribonuclease	1
IPR027408:PNPase/RNase PH domain	1
Transcription factor	69
IPR006447:Myb domain, plants	3
IPR000315:Zinc finger, B-box	3
IPR009057:Homeodomain-like	3
IPR011016:Zinc finger, RING-CH-type	3
IPR000571:Zinc finger, CCCH-type	3
IPR001965:Zinc finger, PHD-type	3
IPR007527:Zinc finger, SWIM-type	3
IPR013083:Zinc finger, RING/FYVE/PHD-type	3
IPR019786:Zinc finger, PHD-type, conserved site	3
IPR019787:Zinc finger, PHD-finger	3
IPR017930:Myb domain	2
IPR000679:Zinc finger, GATA-type	2
IPR001005:SANT/Myb domain	2
IPR001841:Zinc finger, RING-type	2
IPR013088:Zinc finger, NHR/GATA-type	2
IPR001289:CCAAT-binding transcription factor, subunit B	2
IPR005333:Transcription factor, TCP	2
IPR006564:Zinc finger, PMZ-type	2
IPR011011:Zinc finger, FYVE/PHD-type	2
IPR017887:Transcription factor TCP subgroup	2
IPR017907:Zinc finger, RING-type, conserved site	2
IPR022755:Zinc finger, double-stranded RNA binding	2
IPR025756:MYB-CC type transcription factor, LHEQLE-containing domain	2
IPR003657:DNA-binding WRKY	1
IPR000232:Heat shock factor (HSF)-type, DNA-binding	1
IPR001878:Zinc finger, CCHC-type	1
IPR015880:Zinc finger, C2H2-like	1
IPR001356:Homeodomain	1
IPR004827:Basic-leucine zipper domain	1
IPR005202:Transcription factor GRAS	1
IPR011598:Myc-type, basic helix-loop-helix (bHLH) domain	1
IPR017884:SANT domain	1
IPR000433:Zinc finger, ZZ-type	1
IPR001876:Zinc finger, RanBP2-type	1
IPR003604:Zinc finger, U1-type	1
IPR018362:CCAAT-binding factor, conserved site	1
Heat shock protein	8
IPR001305:Heat shock protein DnaJ, cysteine-rich domain	3
IPR013126:Heat shock protein 70 family	1
IPR018181:Heat shock protein 70, conserved site	1
IPR002068:Alpha crystallin/Hsp20 domain	1
IPR008978:HSP20-like chaperone	1
IPR015310:Activator of Hsp90 ATPase, N-terminal	1
WD40	8
IPR001680:WD40 repeat	2
IPR015943:WD40/YVTN repeat-like-containing domain	2
IPR017986:WD40-repeat-containing domain	2
IPR019775:WD40 repeat, conserved site	2
Ribosomal protein	7
IPR020568:Ribosomal protein S5 domain 2-type fold	2
IPR002358:Ribosomal protein L6, conserved site	1
IPR003029:Ribosomal protein S1, RNA-binding domain	1
IPR005484:Ribosomal protein L18/L5	1
IPR014721:Ribosomal protein S5 domain 2-type fold, subgroup	1
IPR019906:Ribosomal protein L6, bacterial-type	1
Transporter	5
IPR013057:Amino acid transporter, transmembrane	2
IPR001902:Sulphate anion transporter	1
IPR011547:Sulphate transporter	1
IPR018045:Sulphate anion transporter, conserved site	1
Translation protein	3
IPR002735:Translation initiation factor IF2/IF5	1
IPR016189:Translation initiation factor IF2/IF5, N-terminal	1
IPR016190:Translation initiation factor IF2/IF5, zinc-binding	1
Others	230
IPR000270:Phox/Bem1p	4
IPR001623:DnaJ domain	4
IPR010402:CCT domain	4
IPR000014:PAS domain	3
IPR000504:RNA recognition motif domain	3
IPR001789:Signal transduction response regulator, receiver domain	3
IPR003311:AUX/IAA protein	3
IPR006553:Leucine-rich repeat, cysteine-containing subtype	3
IPR011006:CheY-like superfamily	3
IPR012677:Nucleotide-binding, alpha-beta plait	3
IPR016159:Cullin repeat-like-containing domain	3
IPR018253:DnaJ domain, conserved site	3
IPR021998:Protein of unknown function DUF3594	3
IPR000313:PWWP	2
IPR000467:G-patch domain	2
IPR001344:Chlorophyll A-B binding protein, plant	2
IPR001373:Cullin, N-terminal	2
IPR001487:Bromodomain	2
IPR001606:ARID/BRIGHT DNA-binding domain	2
IPR001660:Sterile alpha motif domain	2
IPR001810:F-box domain, cyclin-like	2
IPR002483:PWI domain	2
IPR002683:Photosystem II PsbP, oxygen evolving complex	2
IPR003018:GAF domain	2
IPR003121:SWIB/MDM2 domain	2
IPR003169:GYF	2
IPR003690:Mitochodrial transcription termination factor-related	2
IPR003954:RNA recognition motif domain, eukaryote	2
IPR004087:K Homology domain	2
IPR004088:K Homology domain, type 1	2
IPR004330:FAR1 DNA binding domain	2
IPR005818:Histone H1/H5	2
IPR006073:GTP binding domain	2
IPR006594:LisH dimerisation motif	2
IPR006843:Plastid lipid-associated protein/fibrillin conserved domain	2
IPR007650:Protein of unknown function DUF581	2
IPR010525:Auxin response factor	2
IPR011989:Armadillo-like helical	2
IPR012349:FMN-binding split barrel	2
IPR013026:Tetratricopeptide repeat-containing domain	2
IPR013989:Development/cell death domain	2
IPR014756:Immunoglobulin E-set	2
IPR016024:Armadillo-type fold	2
IPR016123:Mog1/PsbP, alpha/beta/alpha sandwich	2
IPR016158:Cullin homology	2
IPR017053:Response regulator, plant B-type	2
IPR019734:Tetratricopeptide repeat	2
IPR020472:G-protein beta WD-40 repeat	2
IPR022796:Chlorophyll A-B binding protein	2
IPR023214:HAD-like domain	2
IPR023329:Chlorophyll a/b binding protein domain	2
IPR027353:NET domain	2
IPR000061:SWAP/Surp	1
IPR000182:GNAT domain	1
IPR000225:Armadillo	1
IPR000253:Forkhead-associated (FHA) domain	1
IPR000330:SNF2-related	1
IPR000424:Primosome PriB/single-strand DNA-binding	1
IPR001041:2Fe-2S ferredoxin-type domain	1
IPR001128:Cytochrome P450	1
IPR001163:Ribonucleoprotein LSM domain	1
IPR001214:SET domain	1
IPR001294:Phytochrome	1
IPR001313:Pumilio RNA-binding repeat	1
IPR001646:Pentapeptide repeat	1
IPR001739:Methyl-CpG DNA binding	1
IPR001890:RNA-binding, CRM domain	1
IPR001898:Sodium/sulphate symporter	1
IPR001907:ClpP	1
IPR002048:EF-hand domain	1
IPR002075:Nuclear transport factor 2	1
IPR002182:NB-ARC	1
IPR002194:Chaperonin TCP-1, conserved site	1
IPR002645:STAS domain	1
IPR002687:Nop domain	1
IPR002775:DNA/RNA-binding protein Alba-like	1
IPR002777:Prefoldin beta-like	1
IPR002885:Pentatricopeptide repeat	1
IPR002912:ACT domain	1
IPR003107:RNA-processing protein, HAT helix	1
IPR003165:Stem cell self-renewal protein Piwi	1
IPR003307:W2 domain	1
IPR003323:Ovarian tumour, otubain	1
IPR003409:MORN motif	1
IPR003441:No apical meristem (NAM) protein	1
IPR003613:U box domain	1
IPR003864:Domain of unknown function DUF221	1
IPR003888:FY-rich, N-terminal	1
IPR003889:FY-rich, C-terminal	1
IPR004041:NAF domain	1
IPR004154:Anticodon-binding	1
IPR005336:Uncharacterised protein family UPF0041	1
IPR005516:Remorin, C-terminal	1
IPR005518:Remorin, N-terminal	1
IPR006476:Conserved hypothetical protein CHP01589, plant	1
IPR006502:Protein of unknown function DUF506, plant	1
IPR006638:Elongator protein 3/MiaB/NifB	1
IPR006652:Kelch repeat type 1	1
IPR007052:CS-like domain	1
IPR007109:Brix domain	1
IPR007197:Radical SAM	1
IPR007608:Senescence regulator	1
IPR007685:RelA/SpoT	1
IPR007856:Saposin-like type B, 1	1
IPR008138:Saposin-like type B, 2	1
IPR008139:Saposin B	1
IPR008406:Dormancyauxin associated	1
IPR008936:Rho GTPase activation protein	1
IPR008984:SMAD/FHA domain	1
IPR009053:Prefoldin	1
IPR009072:Histone-fold	1
IPR009686:Senescence/spartin-associated	1
IPR010339:TIP49, C-terminal	1
IPR010399:Tify	1
IPR010920:Like-Sm (LSM) domain	1
IPR011001:Saposin-like	1
IPR011004:Trimeric LpxA-like	1
IPR011032:GroES-like	1
IPR011146:HIT-like domain	1
IPR011344:Single-strand DNA-binding	1
IPR011709:Domain of unknown function DUF1605	1
IPR011905:Glutaredoxin-like, plant II	1
IPR011990:Tetratricopeptide-like helical	1
IPR011992:EF-hand-like domain	1
IPR011993:Pleckstrin homology-like domain	1
IPR012129:Phytochrome A/B/C/D/E	1
IPR012340:Nucleic acid-binding, OB-fold	1
IPR012429:Protein of unknown function DUF1624	1
IPR012675:Beta-grasp domain	1
IPR012976:NOSIC	1
IPR013187:F-box associated domain, type 3	1
IPR013515:Phytochrome, central region	1
IPR013516:Phytochrome chromophore binding site	1
IPR013654:PAS fold-2	1
IPR013761:Sterile alpha motif/pointed domain	1
IPR013767:PAS fold	1
IPR013922:Cyclin PHO80-like	1
IPR014720:Double-stranded RNA-binding-like domain	1
IPR014729:Rossmann-like alpha/beta/alpha sandwich fold	1
IPR014811:Domain of unknown function DUF1785	1
IPR015414:SNARE associated Golgi protein	1
IPR015429:Cyclin C/H/T/L	1
IPR016040:NAD(P)-binding domain	1
IPR016132:Phytochrome chromophore attachment domain	1
IPR016157:Cullin, conserved site	1
IPR017451:F-box associated interaction domain	1
IPR017998:Chaperone tailless complex polypeptide 1 (TCP-1)	1
IPR018222:Nuclear transport factor 2, Eukaryote	1
IPR018247:EF-Hand 1, calcium-binding site	1
IPR018451:NAF/FISL domain	1
IPR018467:CO/COL/TOC1, conserved site	1
IPR019559:Cullin protein, neddylation domain	1
IPR020588:DNA recombination/repair protein RecA/RadB, ATP-binding domain	1
IPR022967:RNA-binding domain, S1	1
IPR024788:Malectin-like carbohydrate-binding domain	1
IPR024888:U1 small nuclear ribonucleoprotein A/U2 small nuclear ribonucleoprotein B''	1
IPR025564:Domain of unknown function DUF4308	1
IPR025715:Friend of PRMT1 duplication	1
IPR027141:U6 snRNA-associated Sm-like protein LSm4/Small nuclear ribonucleoprotein Sm D1/D3	1
IPR027238:RuvB-like	1
IPR027410:TCP-1-like chaperonin intermediate domain	1
IPR027413:GroEL-like equatorial domain	1
