# Supplementary material for: Identification and characterization of genes frequently responsive to Xanthomonas oryzae pv. oryzae and Magnaporthe oryzae infections in rice
Source: BMC Genomics. 2020 Jan 6;21:21. doi: 10.1186/s12864-019-6438-y (PMC6945429; doi:10.1186/s12864-019-6438-y)
Supplement: Supplementary file 24 — Additional file 24: Table S21. The putative DRRG/DSRGs of the up-regulated genes identified from the rice microarray data infected by Xoo. [file 12864_2019_6438_MOESM24_ESM.xlsx]

## Sheet: sheet1
Table S21 The putative DRRG/DSRGs of the up-regulated genes identified from the rice microarray data infected by Xoo
Annotation	Function	Reference	Number of sample
IPR016040:NAD(P)-binding domain	ROS/SA signaling	(Zhang and Mou, 2009, 2012; Petriacq et al., 2016; Miwa et al., 2017)	16
IPR002423:Chaperonin Cpn60/TCP-1	Programmed cell death	(Hwang et al., 2012)	14
IPR027409:GroEL-like apical domain	Defense response	(Chaudhary et al., 2014; Sahu et al., 2015)	14
IPR021131:Ribosomal protein L18e/L15P	SA signaling	(Gong et al., 2017)	13
IPR012340:Nucleic acid-binding, OB-fold	RNA stabilization	(Grand et al., 2012)	13
IPR002194:Chaperonin TCP-1, conserved site	Programmed cell death	(Hwang et al., 2012)	13
IPR009000:Translation elongation/initiation factor/Ribosomal, beta-barrel	Programmed cell death	(Wang et al., 2017; Zhao et al., 2017)	13
IPR017998:Chaperone tailless complex polypeptide 1 (TCP-1)	Programmed cell death	(Hwang et al., 2012)	13
IPR027410:TCP-1-like chaperonin intermediate domain	Programmed cell death	(Hwang et al., 2012)	13
IPR005824:KOW	Innate immunity	(Zhang et al., 2005)	13
IPR000504:RNA recognition motif domain	Defense response/NLR-transcript processing	(Zhou et al., 2010; Lai, Y. et al., 2019)	13
IPR027413:GroEL-like equatorial domain	Defense response	(Chaudhary et al., 2014; Sahu et al., 2015)	13
IPR000315:Zinc finger, B-box	Transcription factor	(Tian et al., 2010; Gangappa et al., 2014)	12
IPR000039:Ribosomal protein L18e	SA signaling	(Gong et al., 2017)	12
IPR021132:Ribosomal protein L18e, conserved site	SA signaling	(Gong et al., 2017)	12
IPR002715:Nascent polypeptide-associated complex NAC domain	Defense response/Degradation of proteins/Cell-to-cell movement of virus	(Kaido et al. 2007; Huh et al. 2012; Oloriz et al, 2012)	12
IPR017986:WD40-repeat-containing domain	Defense response	(Miller et al., 2015)	11
IPR020846:Major facilitator superfamily domain	Defense protein	(Simmons et al., 2003)	11
IPR015943:WD40/YVTN repeat-like-containing domain	Defense response	(Miller et al., 2015)	10
IPR005886:UDP-glucose 4-epimerase GalE	Ethylene signaling	(Wubben et al. 2004)	10
IPR001650:Helicase, C-terminal	Defense response	(Li et al., 2008)	10
IPR001680:WD40 repeat	Defense response	(Miller et al., 2015)	10
IPR002085:Alcohol dehydrogenase superfamily, zinc-type	Defense response	(Shi et al., 2017)	10
IPR011545:DNA/RNA helicase, DEAD/DEAH box type, N-terminal	Defense response	(Li et al., 2008)	10
IPR013149:Alcohol dehydrogenase, C-terminal	Defense response	(Shi et al., 2017)	10
IPR014001:Helicase, superfamily 1/2, ATP-binding domain	Defense response	(Li et al., 2008)	10
IPR014014:RNA helicase, DEAD-box type, Q motif	Defense response	(Li et al., 2008)	10
IPR018467:CO/COL/TOC1, conserved site	SA/ET signaling	(Liu et al., 2016)	10
IPR000232:Heat shock factor (HSF)-type, DNA-binding	Innate-immune response	(Grand et al., 2012; Tanabe et al., 2016)	9
IPR013126:Heat shock protein 70 family	Innate-immune response	(Kanzaki et al., 2003; Jelenska et al., 2010; Nagy et al., 2011)	9
IPR002328:Alcohol dehydrogenase, zinc-type, conserved site	Defense response	(Shi et al., 2017)	9
IPR019775:WD40 repeat, conserved site	Defense response	(Miller et al., 2015)	8
IPR001509:NAD-dependent epimerase/dehydratase	Phenylpropanoid metabolism/detoxification	(Shin et al., 2012; Li et al., 2015; Li et al., 2017; Sharma et al., 2018)	8
IPR011009:Protein kinase-like domain	MAPK/other signaling	(Mitchell and Dean, 1995; Song et al., 1995; He et al., 2000; Xiong and Yang, 2003; Shiu et al., 2004; Bundo and Coca, 2016)	8
IPR000850:Adenylate kinase	MAPK/other signaling	(Mitchell and Dean, 1995; Song et al., 1995; He et al., 2000; Xiong and Yang, 2003; Shiu et al., 2004; Bundo and Coca, 2016)	8
IPR002048:EF-hand domain	SA signaling	(Besser et al., 2000)	8
IPR011992:EF-hand-like domain	SA signaling	(Besser et al., 2000)	8
IPR018247:EF-Hand 1, calcium-binding site	HR/SA signaling	(Jakobek et al., 1999; Besser et al., 2000)	8
IPR005788:Disulphide isomerase	ROS	(Chatterjee et al., 2014; Faheem et al., 2016)	8
IPR006073:GTP binding domain	Defense response/ETI	(Zhu et al., 2009; Lawrence et al., 1995)	8
IPR013057:Amino acid transporter, transmembrane	SA signaling	(Yang et al., 2014)	8
IPR002885:Pentatricopeptide repeat	Defense response	(Laluk et al., 2011; Park et al., 2016)	8
IPR013094:Alpha/beta hydrolase fold-3	Defense response	(Waspi et al., 1998)	8
IPR015655:Protein phosphatase 2C	SA signaling	(Hu et al., 2009; Widjaja et al., 2010; Wang et al., 2012)	8
IPR004041:NAF domain	PTI	(Kurusu et al., 2010)	7
IPR008271:Serine/threonine-protein kinase, active site	R protein/ETI	(Song et al., 1995)	7
IPR018451:NAF/FISL domain	PTI	(Kurusu et al., 2010)	7
IPR017441:Protein kinase, ATP binding site	MAPK/other signaling	(Mitchell and Dean, 1995; Song et al., 1995; He et al., 2000; Xiong and Yang, 2003; Shiu et al., 2004; Bundo and Coca, 2016)	7
IPR000719:Protein kinase, catalytic domain	MAPK/other signaling	(Mitchell and Dean, 1995; Song et al., 1995; He et al., 2000; Xiong and Yang, 2003; Shiu et al., 2004; Bundo and Coca, 2016)	7
IPR008978:HSP20-like chaperone	HR/virus target	(Van et al., 2010; Lopes-Caitar et al., 2013; Li et al., 2015)	7
IPR006015:Universal stress protein A	Antifungal activity	(Park et al., 2017)	7
IPR000167:Dehydrin	Antibacterial activity	(Zhai et al., 2011; Drira et al., 2015)	7
IPR001932:Protein phosphatase 2C (PP2C)-like	SA signaling	(Hu et al., 2009; Widjaja et al., 2010; Wang et al., 2012)	7
IPR003657:DNA-binding WRKY	Transcription factor	(Ryu et al., 2006; Shimono et al., 2007; Peng et al., 2010)	6
IPR004827:Basic-leucine zipper domain	Transcription factor	(Noman et al., 2017)	6
IPR008250:P-type ATPase, A domain	Transport phospholipids	(Guo et al., 2017)	6
IPR023298:P-type ATPase, transmembrane domain	Transport phospholipids	(Guo et al., 2017)	6
IPR023299:P-type ATPase, cytoplasmic domain N	Transport phospholipids	(Guo et al., 2017)	6
IPR001757:Cation-transporting P-type ATPase	PCD/Receptor kinases-mediated signaling pathways	(Zhu et al., 2010; Shabala et al., 2011; Frei et al., 2012; Huda et al., 2013)	6
IPR004014:Cation-transporting P-type ATPase, N-terminal	PCD/Receptor kinases-mediated signaling pathways	(Zhu et al., 2010; Shabala et al., 2011; Frei et al., 2012; Huda et al., 2013)	6
IPR006016:UspA	Defense response	(Chen et al., 2007; Glagoleva et al., 2017; Kosova et al., 2017)	6
IPR019796:Glucose-6-phosphate dehydrogenase, active site	Reactive oxygen species	(Kano et al., 2013)	6
IPR000629:RNA helicase, ATP-dependent, DEAD-box, conserved site	Defense response	(Li et al., 2008)	6
IPR020472:G-protein beta WD-40 repeat	Defense response	(Miller et al., 2015)	6
IPR000222:Protein phosphatase 2C, manganese/magnesium aspartate binding site	SA signaling	(Hu et al., 2009; Widjaja et al., 2010; Wang et al., 2012)	6
IPR000795:Elongation factor, GTP-binding domain	Replication and accumulation of virus	(Luan et al., 2016)	5
IPR001282:Glucose-6-phosphate dehydrogenase	Reactive oxygen species	(Kano et al., 2013)	5
IPR022674:Glucose-6-phosphate dehydrogenase, NAD-binding	Reactive oxygen species	(Kano et al., 2013)	5
IPR022675:Glucose-6-phosphate dehydrogenase, C-terminal	Reactive oxygen species	(Kano et al., 2013)	5
IPR007197:Radical SAM	Basal immunity and ETI	(Defraia et al., 2013)	5
IPR023404:Radical SAM, alpha/beta horseshoe	Basal immunity and ETI	(Defraia et al., 2013)	5
IPR021720:Malectin	PTI	(Yeh et al., 2016; Franck et al., 2018)	5
IPR010987:Glutathione S-transferase, C-terminal-like	Oxidative stress/Glucosinolate metabolism	(Kurama et al., 2002; Lee et al., 2011; Gong et al., 2018; Pislewska-Bednarek et al., 2018)	5
IPR015813:Pyruvate/Phosphoenolpyruvate kinase-like domain	Unknown	(Mutuku and Nose, 2012)	5
IPR015310:Activator of Hsp90 ATPase, N-terminal	Innate immune response	(Thao et al., 2007)	5
IPR018181:Heat shock protein 70, conserved site	Innate immune response	(Kanzaki et al., 2003; Jelenska et al., 2010; Nagy et al., 2011)	5
IPR006058:2Fe-2S ferredoxin, iron-sulphur binding site	Hypersensitive response	(Dayakar et al., 2003)	5
IPR036625:E3 binding	Ubiquitin/proteasome system	(Takai et al., 2002; Ma et al., 2019)	5
IPR008889:VQ	Defense response/Jasmonate (JA)-signaling	(Wang et al., 2015)	5
IPR013320:Concanavalin A-like lectin/glucanase, subgroup	Defense response	(Swaroopa et al., 2014)	5
IPR006068:Cation-transporting P-type ATPase, C-terminal	PCD/Receptor kinases-mediated signaling pathways	(Zhu et al., 2010; Shabala et al., 2011; Frei et al., 2012; Huda et al., 2013)	4
IPR003527:Mitogen-activated protein (MAP) kinase, conserved site	MAPK/other signaling	(Mitchell and Dean, 1995; Song et al., 1995; He et al., 2000; Xiong and Yang, 2003; Shiu et al., 2004; Bundo and Coca, 2016)	4
IPR006259:Adenylate kinase subfamily	MAPK/other signaling	(Mitchell and Dean, 1995; Song et al., 1995; He et al., 2000; Xiong and Yang, 2003; Shiu et al., 2004; Bundo and Coca, 2016)	4
IPR020636:Calcium/calmodulin-dependent/calcium-dependent protein kinase	MAPK/other signaling	(Mitchell and Dean, 1995; Song et al., 1995; He et al., 2000; Xiong and Yang, 2003; Shiu et al., 2004; Bundo and Coca, 2016)	4
IPR001404:Heat shock protein Hsp90	Innate immune response	(Thao et al., 2007)	4
IPR019805:Heat shock protein Hsp90, conserved site	Innate immune response	(Thao et al., 2007)	4
IPR020575:Heat shock protein Hsp90, N-terminal	Innate immune response	(Thao et al., 2007)	4
IPR002068:Alpha crystallin/Hsp20 domain	Innate immune response	(Jacob et al., 2017)	4
IPR001471:AP2/ERF domain	Ethylene signaling	(Gutterson and Reuber, 2004; McGrath et al., 2005; Liu et al., 2012)	4
IPR000823:Plant peroxidase	Defense response/ROS	(Wally and Punja, 2010; Kagale et al., 2011; Gupta et al., 2012; Jiang et al., 2016)	4
IPR019793:Peroxidases heam-ligand binding site	Defense response	(Ghosh et al., 2006)	4
IPR010255:Haem peroxidase	Antifungal properties	(Ghosh et al., 2006)	4
IPR008963:Purple acid phosphatase-like, N-terminal	Defense response	(Ravichandran et al., 2013)	4
IPR015914:Purple acid phosphatase, N-terminal	Defense response	(Ravichandran et al., 2013)	4
IPR025733:Iron/zinc purple acid phosphatase-like C-terminal domain	Defense response	(Ravichandran et al., 2013)	4
IPR001806:Small GTPase superfamily	Reactive oxygen species	(Moeder et al., 2005)	4
IPR010402:CCT domain	Defense response	(Liu et al., 2016)	4
IPR011598:Myc-type, basic helix-loop-helix (bHLH) domain	Transcription factor/JA singnaling	(Jin et al., 2011; Giri et al., 2017; Ogawa et al., 2017)	3
IPR001878:Zinc finger, CCHC-type	Transcription factor	(Kumar and Kirti, 2012)	3
IPR017937:Thioredoxin, conserved site	Redox/guardee protein	(Tada et al., 2008; Lorang et al., 2012)	3
IPR000023:Phosphofructokinase domain	Defense response/Glycolysis	(Mutuku and Nose, 2012)	3
IPR016064:ATP-NAD kinase-like domain	Cell death	(Hayashi et al., 2005)	3
IPR000796:Aspartate/other aminotransferase	Defense response	(Brauc et al., 2011)	3
IPR019794:Peroxidase, active site	Disease resistance	(Wally and Punja, 2010; Kagale et al., 2011; Gupta et al., 2012; Jiang et al., 2016)	3
IPR011701:Major facilitator superfamily	Defense protein	(Simmons et al., 2003)	3
IPR002016:Haem peroxidase, plant/fungal/bacterial	Antifungal properties	(Ghosh et al., 2006)	3
References:
Besser, K., et al. (2000). "Expression analysis of genes induced in barley after chemical activation reveals distinct disease resistance pathways." Mol Plant Pathol 1(5): 277-286.
Brauc, S., et al. (2011). "Influence of over-expression of cytosolic aspartate aminotransferase on amino acid metabolism and defence responses against Botrytis cinerea infection in Arabidopsis thaliana." J Plant Physiol 168(15): 1813-1819.
Bundo, M. and M. Coca (2016). "Enhancing blast disease resistance by overexpression of the calcium-dependent protein kinase OsCPK4 in rice." Plant Biotechnol J 14(6): 1357-1367.
Chatterjee, M., et al. (2014). "Analysis of root proteome unravels differential molecular responses during compatible and incompatible interaction between chickpea (Cicer arietinum L.) and Fusarium oxysporum f. sp. ciceri Race1 (Foc1)." BMC Genomics 15: 949.
Chaudhary, R., et al. (2014). "GroEL from the endosymbiont Buchnera aphidicola betrays the aphid by triggering plant defense." Proc Natl Acad Sci U S A 111(24): 8919-8924.
Chen, F., et al. (2007). "Proteomic analysis of rice plasma membrane reveals proteins involved in early defense response to bacterial blight." Proteomics 7(9): 1529-1539.
Dayakar, B. V., et al. (2003). "Ferredoxin from sweet pepper (Capsicum annuum L.) intensifying harpin(pss)-mediated hypersensitive response shows an enhanced production of active oxygen species (AOS)." Plant Mol Biol 51(6): 913-924.
Defraia, C. T., et al. (2013). "Elongator subunit 3 positively regulates plant immunity through its histone acetyltransferase and radical S-adenosylmethionine domains." BMC Plant Biol 13: 102.
Drira, M., et al. (2015). "Wheat dehydrin K-segments ensure bacterial stress tolerance, antiaggregation and antimicrobial effects." Appl Biochem Biotechnol 175(7): 3310-3321.
Faheem, M., et al. (2016). "A disulphide isomerase gene (PDI-V) from Haynaldia villosa contributes to powdery mildew resistance in common wheat." Sci Rep 6: 24227.
Franck, C. M., et al. (2018). "Plant Malectin-Like Receptor Kinases: From Cell Wall Integrity to Immunity and Beyond." Annu Rev Plant Biol 69: 301-328.
Frei dit Frey, N., et al. (2012). "Plasma membrane calcium ATPases are important components of receptor-mediated signaling in plant immune responses and development." Plant Physiol 159(2): 798-809.
Gangappa, S. N. and J. F. Botto (2014). "The BBX family of plant transcription factors." Trends Plant Sci 19(7): 460-470.
Ghosh, M. (2006). "Antifungal properties of haem peroxidase from Acorus calamus." Ann Bot 98(6): 1145-1153.
Giri, M. K., et al. (2017). "Rice MYC2 (OsMYC2) modulates light-dependent seedling phenotype, disease defence but not ABA signalling." J Biosci 42(3): 501-508.
Glagoleva, A. Y., et al. (2017). "Metabolic pathways and genes identified by RNA-seq analysis of barley near-isogenic lines differing by allelic state of the Black lemma and pericarp (Blp) gene." BMC Plant Biol 17(Suppl 1): 182.
Gong, Q., et al. (2017). "Salicylic acid-related cotton (Gossypium arboreum) ribosomal protein GaRPL18 contributes to resistance to Verticillium dahliae." BMC Plant Biol 17(1): 59.
Gong, Q., et al. (2018). "A Phi-Class Glutathione S-Transferase Gene for Verticillium Wilt Resistance in Gossypium arboreum Identified in a Genome-Wide Association Study." Plant Cell Physiol 59(2): 275-289.
Grand, X., et al. (2012). "Identification of positive and negative regulators of disease resistance to rice blast fungus using constitutive gene expression patterns." Plant Biotechnol J 10(7): 840-850.
Guo, Z., et al. (2017). "Lipid flippases promote antiviral silencing and the biogenesis of viral and host siRNAs in Arabidopsis." Proc Natl Acad Sci U S A 114(6): 1377-1382.
Gupta, S. K., et al. (2012). "The single functional blast resistance gene Pi54 activates a complex defence mechanism in rice." J Exp Bot 63(2): 757-772.
Gutterson, N. and T. L. Reuber (2004). "Regulation of disease resistance pathways by AP2/ERF transcription factors." Curr Opin Plant Biol 7(4): 465-471.
Hayashi, M., et al. (2005). "Enhanced dihydroflavonol-4-reductase activity and NAD homeostasis leading to cell death tolerance in transgenic rice." Proc Natl Acad Sci U S A 102(19): 7020-7025.
He, Z., et al. (2000). "Perception of brassinosteroids by the extracellular domain of the receptor kinase BRI1." Science 288(5475): 2360-2363.
Hu, P., et al. (2009). "Functional contribution of chorismate synthase, anthranilate synthase, and chorismate mutase to penetration resistance in barley-powdery mildew interactions." Mol Plant Microbe Interact 22(3): 311-320.
Huda, K. M., et al. (2013). "Global calcium transducer P-type Ca(2)(+)-ATPases open new avenues for agriculture by regulating stress signalling." J Exp Bot 64(11): 3099-3109.
Huh, S. U., et al. (2012). "Nicotiana tabacum Tsip1-interacting ferredoxin 1 affects biotic and abiotic stress resistance." Mol Cells 34(1): 43-52.
Hwang, I. S., et al. (2012). "Overexpression of Xanthomonas campestris pv. vesicatoria effector AvrBsT in Arabidopsis triggers plant cell death, disease and defense responses." Planta 236(4): 1191-1204.
Jacob, P., et al. (2017). "The heat-shock protein/chaperone network and multiple stress resistance." Plant Biotechnol J 15(4): 405-414.
Jakobek, J. L., et al. (1999). "A bean cDNA expressed during a hypersensitive reaction encodes a putative calcium-binding protein." Mol Plant Microbe Interact 12(8): 712-719.
Jelenska, J., et al. (2010). "Pseudomonas syringae hijacks plant stress chaperone machinery for virulence." Proc Natl Acad Sci U S A 107(29): 13177-13182.
Jiang, G., et al. (2016). "The rice thylakoid membrane-bound ascorbate peroxidase OsAPX8 functions in tolerance to bacterial blight." Sci Rep 6: 26104.
Jin, J., et al. (2011). "The Arabidopsis bHLH25 and bHLH27 transcription factors contribute to susceptibility to the cyst nematode Heterodera schachtii." Plant J 65(2): 319-328.
Kagale, S., et al. (2011). "Induction of systemic resistance in rice by leaf extracts of Zizyphus jujuba and Ipomoea carnea against Rhizoctonia solani." Plant Signal Behav 6(7): 919-923.
Kaido, M., et al. (2007). "Downregulation of the NbNACa1 gene encoding a movement-protein-interacting protein reduces cell-to-cell movement of Brome mosaic virus in Nicotiana benthamiana." Mol Plant Microbe Interact 20(6): 671-681.
Kano, A., et al. (2013). "The rare sugar D-allose acts as a triggering molecule of rice defence via ROS generation." J Exp Bot 64(16): 4939-4951.
Kanzaki, H., et al. (2003). "Cytosolic HSP90 and HSP70 are essential components of INF1-mediated hypersensitive response and non-host resistance to Pseudomonas cichorii in Nicotiana benthamiana." Mol Plant Pathol 4(5): 383-391.
Kosova, K., et al. (2017). "The effect of Fusarium culmorum infection and deoxynivalenol (DON) application on proteome response in barley cultivars Chevron and Pedant." J Proteomics 169: 112-124.
Kumar, K. R. and P. B. Kirti (2012). "Novel role for a serine/arginine-rich splicing factor, AdRSZ21 in plant defense and HR-like cell death." Plant Mol Biol 80(4-5): 461-476.
Kurama, E. E., et al. (2002). "Mining the enzymes involved in the detoxification of reactive oxygen species (ROS) in sugarcane." Mol Plant Pathol 3(4): 251-259.
Kurusu, T., et al. (2010). "Regulation of microbe-associated molecular pattern-induced hypersensitive cell death, phytoalexin production, and defense gene expression by calcineurin B-like protein-interacting protein kinases, OsCIPK14/15, in rice cultured cells." Plant Physiol 153(2): 678-692.
Lai, Y., et al. (2019). "The Arabidopsis RRM domain protein EDM3 mediates race-specific disease resistance by controlling H3K9me2-dependent alternative polyadenylation of RPP7 immune receptor transcripts." Plant J 97(4): 646-660.
Laluk, K., et al. (2011). "The Arabidopsis mitochondria-localized pentatricopeptide repeat protein PGN functions in defense against necrotrophic fungi and abiotic stress tolerance." Plant Physiol 156(4): 2053-2068.
Lawrence, G. J., et al. (1995). "The L6 gene for flax rust resistance is related to the Arabidopsis bacterial resistance gene RPS2 and the tobacco viral resistance gene N." Plant Cell 7(8): 1195-1206.
Lee, S. C., et al. (2011). "Overexpression of the pepper antimicrobial protein CaAMP1 gene regulates the oxidative stress- and disease-related proteome in Arabidopsis." Planta 234(6): 1111-1125.
Li, D., et al. (2008). "OsBIRH1, a DEAD-box RNA helicase with functions in modulating defence responses against pathogen infection and oxidative stress." J Exp Bot 59(8): 2133-2146.
Li, X., et al. (2015). "Transgenic Wheat Expressing a Barley UDP-Glucosyltransferase Detoxifies Deoxynivalenol and Provides High Levels of Resistance to Fusarium graminearum." Mol Plant Microbe Interact 28(11): 1237-1246.
Li, X., et al. (2017). "A barley UDP-glucosyltransferase inactivates nivalenol and provides Fusarium Head Blight resistance in transgenic wheat." J Exp Bot 68(9): 2187-2197.
Liu, D., et al. (2012). "The rice ERF transcription factor OsERF922 negatively regulates resistance to Magnaporthe oryzae and salt tolerance." J Exp Bot 63(10): 3899-3911.
Liu, H., et al. (2016). "CONSTANS-Like 9 (OsCOL9) Interacts with Receptor for Activated C-Kinase 1(OsRACK1) to Regulate Blast Resistance through Salicylic Acid and Ethylene Signaling Pathways." PLoS One 11(11): e0166249.
Lopes-Caitar, V. S., et al. (2013). "Genome-wide analysis of the Hsp20 gene family in soybean: comprehensive sequence, genomic organization and expression profile analysis under abiotic and biotic stresses." BMC Genomics 14: 577.
Lorang, J., et al. (2012). "Tricking the guard: exploiting plant defense for disease susceptibility." Science 338(6107): 659-662.
Luan, H., et al. (2016). "The Potyviral P3 Protein Targets Eukaryotic Elongation Factor 1A to Promote the Unfolded Protein Response and Viral Pathogenesis." Plant Physiol 172(1): 221-234.
Ma, J., et al. (2019). "Disruption of gene SPL35, encoding a novel CUE domain-containing protein, leads to cell death and enhanced disease response in rice." Plant Biotechnol J.
McGrath, K. C., et al. (2005). "Repressor- and activator-type ethylene response factors functioning in jasmonate signaling and disease resistance identified via a genome-wide screen of Arabidopsis transcription factor gene expression." Plant Physiol 139(2): 949-959.
Miller, J. C., et al. (2015). "Ternary WD40 Repeat-Containing Protein Complexes: Evolution, Composition and Roles in Plant Immunity." Front Plant Sci 6: 1108.
Mitchell, T. K. and R. A. Dean (1995). "The cAMP-dependent protein kinase catalytic subunit is required for appressorium formation and pathogenesis by the rice blast pathogen Magnaporthe grisea." Plant Cell 7(11): 1869-1878.
Miwa, A., et al. (2017). "Nicotinamide mononucleotide and related metabolites induce disease resistance against fungal phytopathogens in Arabidopsis and barley." Sci Rep 7(1): 6389.
Moeder, W., et al. (2005). "Involvement of the small GTPase Rac in the defense responses of tobacco to pathogens." Mol Plant Microbe Interact 18(2): 116-124.
Mutuku, J. M. and A. Nose (2012). "High activities and mRNA expression of pyrophosphate-fructose-6-phosphate-phosphotransferase and 6-phosphofructokinase are induced as a response to Rhizoctonia solani infection in rice leaf sheaths." Physiological and Molecular Plant Pathology 77(1): 41-51.
Nagy, P. D., et al. (2011). "Emerging picture of host chaperone and cyclophilin roles in RNA virus replication." Virology 411(2): 374-382.
Noman, A., et al. (2017). "Basic leucine zipper domain transcription factors: the vanguards in plant immunity." Biotechnol Lett 39(12): 1779-1791.
Ogawa, S., et al. (2017). "OsMYC2 mediates numerous defence-related transcriptional changes via jasmonic acid signalling in rice." Biochem Biophys Res Commun 486(3): 796-803.
Oloriz, M. I., et al. (2012). "Sugarcane genes differentially expressed in response to Puccinia melanocephala infection: identification and transcript profiling." Plant Cell Rep 31(5): 955-969.
Park, S. C., et al. (2017). "Functional characterization of the Arabidopsis universal stress protein AtUSP with an antifungal activity." Biochem Biophys Res Commun 486(4): 923-929.
Park, S., et al. (2016). "Proteome Analysis of Disease Resistance against Ralstonia solanacearum in Potato Cultivar CT206-10." Plant Pathol J 32(1): 25-32.
Peng, Y., et al. (2010). "OsWRKY IIa Transcription Factors Modulate Rice Innate Immunity." Rice (N Y) 3(1): 36-42.
Petriacq, P., et al. (2016). "NAD Acts as an Integral Regulator of Multiple Defense Layers." Plant Physiol 172(3): 1465-1479.
Pislewska-Bednarek, M., et al. (2018). "Glutathione Transferase U13 Functions in Pathogen-Triggered Glucosinolate Metabolism." Plant Physiol 176(1): 538-551.
Ravichandran, S., et al. (2013). "Purple Acid Phosphatase5 is required for maintaining basal resistance against Pseudomonas syringae in Arabidopsis." BMC Plant Biol 13: 107.
Ryu, H. S., et al. (2006). "A comprehensive expression analysis of the WRKY gene superfamily in rice plants during defense response." Plant Cell Rep 25(8): 836-847.
Sahu, P. P. and M. Prasad (2015). "Application of molecular antiviral compounds: novel approach for durable resistance against geminiviruses." Mol Biol Rep 42(7): 1157-1162.
Shabala, S., et al. (2011). "Endomembrane Ca2+-ATPases play a significant role in virus-induced adaptation to oxidative stress." Plant Signal Behav 6(7): 1053-1056.
Sharma, P., et al. (2018). "Single Nucleotide Polymorphisms in B-Genome Specific UDP-Glucosyl Transferases Associated with Fusarium Head Blight Resistance and Reduced Deoxynivalenol Accumulation in Wheat Grain." Phytopathology 108(1): 124-132.
Shi, H., et al. (2017). "Alcohol dehydrogenase 1 (ADH1) confers both abiotic and biotic stress resistance in Arabidopsis." Plant Sci 262: 24-31.
Shimono, M., et al. (2007). "Rice WRKY45 plays a crucial role in benzothiadiazole-inducible blast resistance." Plant Cell 19(6): 2064-2076.
Shin, S., et al. (2012). "Transgenic Arabidopsis thaliana expressing a barley UDP-glucosyltransferase exhibit resistance to the mycotoxin deoxynivalenol." J Exp Bot 63(13): 4731-4740.
Shiu, S. H., et al. (2004). "Comparative analysis of the receptor-like kinase family in Arabidopsis and rice." Plant Cell 16(5): 1220-1234.
Simmons, C. R., et al. (2003). "A maize defense-inducible gene is a major facilitator superfamily member related to bacterial multidrug resistance efflux antiporters." Plant Mol Biol 52(2): 433-446.
Song, W. Y., et al. (1995). "A receptor kinase-like protein encoded by the rice disease resistance gene, Xa21." Science 270(5243): 1804-1806.
Swaroopa Rani, T. and A. R. Podile (2014). "Extracellular matrix-associated proteome changes during non-host resistance in citrus-Xanthomonas interactions." Physiol Plant 150(4): 565-579.
Tada, Y., et al. (2008). "Plant immunity requires conformational changes [corrected] of NPR1 via S-nitrosylation and thioredoxins." Science 321(5891): 952-956.
Takai, R., et al. (2002). "EL5, a rice N-acetylchitooligosaccharide elicitor-responsive RING-H2 finger protein, is a ubiquitin ligase which functions in vitro in co-operation with an elicitor-responsive ubiquitin-conjugating enzyme, OsUBC5b." Plant J 30(4): 447-455.
Tanabe, S., et al. (2016). "The elicitor-responsive gene for a GRAS family protein, CIGR2, suppresses cell death in rice inoculated with rice blast fungus via activation of a heat shock transcription factor, OsHsf23." Biosci Biotechnol Biochem 80(1): 145-151.
Thao, N. P., et al. (2007). "RAR1 and HSP90 form a complex with Rac/Rop GTPase and function in innate-immune responses in rice." Plant Cell 19(12): 4035-4045.
Tian, Z. D., et al. (2010). "Novel potato C2H2-type zinc finger protein gene, StZFP1, which responds to biotic and abiotic stress, plays a role in salt tolerance." Plant Biol (Stuttg) 12(5): 689-697.
Van Ooijen, G., et al. (2010). "The small heat shock protein 20 RSI2 interacts with and is required for stability and function of tomato resistance protein I-2." Plant J 63(4): 563-572.
Wally, O. and Z. K. Punja (2010). "Enhanced disease resistance in transgenic carrot (Daucus carota L.) plants over-expressing a rice cationic peroxidase." Planta 232(5): 1229-1239.
Wang, H., et al. (2015). "Arabidopsis VQ motif-containing proteins VQ12 and VQ29 negatively modulate basal defense against Botrytis cinerea." Sci Rep 5: 14185.
Wang, S., et al. (2017). "SPL33, encoding an eEF1A-like protein, negatively regulates cell death and defense responses in rice." J Exp Bot 68(5): 899-913.
Wang, W. M., et al. (2012). "PAPP2C interacts with the atypical disease resistance protein RPW8.2 and negatively regulates salicylic acid-dependent defense responses in Arabidopsis." Mol Plant 5(5): 1125-1137.
Waspi, U., et al. (1998). "The defense-related rice gene Pir7b encodes an alpha/beta hydrolase fold protein exhibiting esterase activity towards naphthol AS-esters." Eur J Biochem 254(1): 32-37.
Widjaja, I., et al. (2010). "A protein phosphatase 2C, responsive to the bacterial effector AvrRpm1 but not to the AvrB effector, regulates defense responses in Arabidopsis." Plant J 61(2): 249-258.
Wubben, M. J., 2nd, et al. (2004). "Mutation of a UDP-glucose-4-epimerase alters nematode susceptibility and ethylene responses in Arabidopsis roots." Plant J 40(5): 712-724.
Xiong, L. and Y. Yang (2003). "Disease resistance and abiotic stress tolerance in rice are inversely modulated by an abscisic acid-inducible mitogen-activated protein kinase." Plant Cell 15(3): 745-759.
Yang, H., et al. (2014). "Altered growth and improved resistance of Arabidopsis against Pseudomonas syringae by overexpression of the basic amino acid transporter AtCAT1." Plant Cell Environ 37(6): 1404-1414.
Yeh, Y. H., et al. (2016). "The Arabidopsis Malectin-Like/LRR-RLK IOS1 Is Critical for BAK1-Dependent and BAK1-Independent Pattern-Triggered Immunity." Plant Cell 28(7): 1701-1721.
Zhai, C., et al. (2011). "Rice dehydrin K-segments have in vitro antibacterial activity." Biochemistry (Mosc) 76(6): 645-650.
Zhang, X. and Z. Mou (2009). "Extracellular pyridine nucleotides induce PR gene expression and disease resistance in Arabidopsis." Plant J 57(2): 302-312.
Zhang, X. and Z. Mou (2012). "Expression of the human NAD(P)-metabolizing ectoenzyme CD38 compromises systemic acquired resistance in Arabidopsis." Mol Plant Microbe Interact 25(9): 1209-1218.
Zhang, Y., et al. (2005). "MOS2, a protein containing G-patch and KOW motifs, is essential for innate immunity in Arabidopsis thaliana." Curr Biol 15(21): 1936-1942.
Zhao, J., et al. (2017). "LMM5.1 and LMM5.4, two eukaryotic translation elongation factor 1A-like gene family members, negatively affect cell death and disease resistance in rice." J Genet Genomics 44(2): 107-118.
Zhou, Y. L., et al. (2010). "Genome-wide gene responses in a transgenic rice line carrying the maize resistance gene Rxo1 to the rice bacterial streak pathogen, Xanthomonas oryzae pv. oryzicola." BMC Genomics 11: 78.
Zhu, H., et al. (2009). "Arabidopsis extra large G-protein 2 (XLG2) interacts with the Gbeta subunit of heterotrimeric G protein and functions in disease resistance." Mol Plant 2(3): 513-525.
Zhu, X., et al. (2010). "Function of endoplasmic reticulum calcium ATPase in innate immunity-mediated programmed cell death." EMBO J 29(5): 1007-1018.
