# Supplementary material for: Identification and characterization of genes frequently responsive to Xanthomonas oryzae pv. oryzae and Magnaporthe oryzae infections in rice
Source: BMC Genomics. 2020 Jan 6;21:21. doi: 10.1186/s12864-019-6438-y (PMC6945429; doi:10.1186/s12864-019-6438-y)
Supplement: Supplementary file 25 — Additional file 25: Table S22. The putative DRRG/DSRGs of the down-regulated genes identified from the rice microarray data infected by Xoo. [file 12864_2019_6438_MOESM25_ESM.xlsx]

## Sheet: sheet1
Table S22 The putative DRRG/DSRGs of the down-regulated genes identified from the rice microarray data infected by Xoo
Annotation	Function	Reference	Number of sample
IPR016040:NAD(P)-binding domain	ROS/SA signaling	(Zhang and Mou, 2009, 2012; Petriacq et al., 2016; Miwa et al., 2017)	27
IPR020846:Major facilitator superfamily domain	Defense protein	(Simmons et al., 2003)	18
IPR011701:Major facilitator superfamily	Defense protein	(Simmons et al., 2003)	15
IPR004041:NAF domain	PTI	(Kurusu et al., 2010)	14
IPR018451:NAF/FISL domain	PTI	(Kurusu et al., 2010)	14
IPR010402:CCT domain	Defense response	(Liu et al., 2016)	14
IPR001041:2Fe-2S ferredoxin-type domain	HR	(Dayakar et al., 2003)	13
IPR002683:Photosystem II PsbP, oxygen evolving complex	Inhibition of virus replication	(Perez-Bueno et al., 2004; Balasubramaniam et al., 2014)	13
IPR016123:Mog1/PsbP, alpha/beta/alpha sandwich	Symptom severity and virus accumulation	(Kong et al., 2014)	13
IPR022796:Chlorophyll A-B binding protein	Defense response	(Nwugo et al., 2016)	13
IPR000315:Zinc finger, B-box	Transcription factor	(Tian et al., 2010; Gangappa et al., 2014)	12
IPR023329:Chlorophyll a/b binding protein domain	Defense response	(Nwugo et al., 2016)	12
IPR000073:Alpha/beta hydrolase fold-1	ETI/ROS/SA/JA/ET signaling	(Wiermer et al., 2005; Wagner et al., 2011; Wagner et al., 2013)	11
IPR006447:Myb domain, plants	Transcription factor	(Canonne et al., 2011; Matousek et al., 2015)	11
IPR001296:Glycosyl transferase, family 1	Defense response/Penetration Resistance	(Liang et al., 2014; Chowdhury et al., 2017)	10
IPR002885:Pentatricopeptide repeat	Defense response	(Laluk et al., 2011; Park et al., 2016)	10
IPR008949:Terpenoid synthase	Antifungal protein/Phytoalexin	(Keeling et al., 2006; Attaran et al., 2008)	10
IPR011992:EF-hand-like domain	SA signaling/HR	(Jakobek et al., 1999; Besser et al., 2000)	10
IPR020636:Calcium/calmodulin-dependent/calcium-dependent protein kinase	MAPK/ other signaling	(Mitchell and Dean, 1995; Song et al., 1995; He et al., 2000; Xiong and Yang, 2003; Shiu et al., 2004; Bundo and Coca, 2016)	10
IPR001395:Aldo/keto reductase	Antioxidant related protein	(Li et al., 2014)	9
IPR002048:EF-hand domain	SA signaling/HR	(Jakobek et al., 1999; Besser et al., 2000)	9
IPR005746:Thioredoxin	Redox/guardee protein	(Tada et al., 2008; Lorang et al., 2012; Lai et al., 2014)	9
IPR011006:CheY-like superfamily	Ethylene signaling	(Knoester, M., et al., 1998; Muller-Dieckmann et al., 1999; Geraats et al., 2003; Pantelides et al., 2010; Hung et al., 2016)	9
IPR012336:Thioredoxin-like fold	Redox/guardee protein	(Tada et al., 2008; Lorang et al., 2012; Lai et al., 2014)	9
IPR013766:Thioredoxin domain	Redox/guardee protein	(Tada et al., 2008; Lorang et al., 2012; Lai et al., 2014)	9
IPR001305:Heat shock protein DnaJ, cysteine-rich domain	Cell death	(Liu et al., 2013; Jacob et al., 2017)	8
IPR001344:Chlorophyll A-B binding protein, plant	Defense response	(Nwugo et al., 2016)	8
IPR002213:UDP-glucuronosyl/UDP-glucosyltransferase	Detoxification/ Phenylpropanoid metabolism	(Shin et al., 2012; Langenbach et al., 2013; Li et al., 2015; Li et al., 2017; Sharma et al., 2018)	8
IPR010241:Ferredoxin [2Fe-2S], plant	Hypersensitive cell death	(Dayakar et al., 2003)	8
IPR023753:FAD/NAD(P)-binding domain	ROS/SA signaling	(Zhang and Mou, 2009, 2012; Petriacq et al., 2016; Miwa et al., 2017)	8
IPR001932:Protein phosphatase 2C (PP2C)-like	SA signaling	(Hu et al., 2009; Widjaja et al., 2010; Wang et al., 2012)	7
IPR002060:Squalene/phytoene synthase	Nonhost resistance/Nutrient efflux	(Inagaki et al., 2011; Wang et al., 2012)	7
IPR005804:Fatty acid desaturase, type 1	Defense response	(Jiang et al., 2009)	7
IPR006073:GTP binding domain	Defense response/R protein	(Lawrence et al., 1995; Zhu et al., 2009)	7
IPR012340:Nucleic acid-binding, OB-fold	RNA stabilization	(Grand et al., 2012)	7
IPR019845:Squalene/phytoene synthase, conserved site	Nonhost resistance/Nutrient efflux	(Inagaki et al., 2011; Wang et al., 2012)	7
IPR003729:Bifunctional nuclease domain	Defense response	(You et al., 2010)	6
IPR005886:UDP-glucose 4-epimerase GalE	Ethylene signaling	(Wubben et al. 2004)	6
IPR006694:Fatty acid hydroxylase	SA signaling	(Konig et al., 2012)	6
IPR007685:RelA/SpoT	(p)ppGpp-mediated response	(Biezen et al., 2000)	6
IPR011545:DNA/RNA helicase, DEAD/DEAH box type, N-terminal	Defense response	(Li et al., 2008)	6
IPR004698:Zinc/iron permease, fungal/plant	Zinc uptake	(Abreu et al., 2017)	5
IPR005101:DNA photolyase, FAD-binding/Cryptochrome, C-terminal	Stability of the R protein	(Phee et al., 2007; Jeong et al., 2010)	5
IPR005150:Cellulose synthase	ABA signaling	(Feng et al., 2012)	5
IPR005936:Peptidase, FtsH	HR/Defense response	(Seo et al., 2000; Gorovits et al., 2007)	5
IPR007197:Radical SAM	Basal immunity and ETI	(Defraia et al., 2013)	5
IPR015590:Aldehyde dehydrogenase domain	Cell death	(Wen, Y., et al., 2012; Han, S. W. and B. K. Hwang, 2017)	5
IPR016162:Aldehyde dehydrogenase, N-terminal	Cell death	(Wen, Y., et al., 2012; Han, S. W. and B. K. Hwang, 2017)	5
IPR016163:Aldehyde dehydrogenase, C-terminal	Cell death	(Wen, Y., et al., 2012; Han, S. W. and B. K. Hwang, 2017)	5
IPR018247:EF-Hand 1, calcium-binding site	HR/SA signaling	(Jakobek et al., 1999; Besser et al., 2000)	5
IPR000504:RNA recognition motif domain	Defense response/NLR-transcript processing	(Zhou et al., 2010; Lai et al., 2019)	4
IPR000679:Zinc finger, GATA-type	Transcription factor	(Sujatha et al., 2018)	4
IPR002401:Cytochrome P450, E-class, group I	Defense response	(Shimono et al., 2007)	4
IPR003106:Leucine zipper, homeobox-associated	Transcription factor	(Liu et al., 2008)	4
IPR005484:Ribosomal protein L18/L5	SA signaling	(Gong et al., 2017)	4
IPR013088:Zinc finger, NHR/GATA-type	Transcription factor	(Sujatha et al., 2018)	4
IPR013094:Alpha/beta hydrolase fold-3	Defense response	(Waspi et al., 1998)	4
IPR014014:RNA helicase, DEAD-box type, Q motif	Defense response	(Li et al., 2008)	4
IPR015655:Protein phosphatase 2C	SA signaling	(Hu et al., 2009; Widjaja et al., 2010; Wang et al., 2012)	4
IPR017930:Myb domain	Transcription factor	(Canonne et al., 2011; Matousek et al., 2015)	4
IPR017972:Cytochrome P450, conserved site	Defense response	(Shimono et al., 2007)	4
IPR018202:Peptidase S10, serine carboxypeptidase, active site	Defense response/oxidative stress	(Liu et al., 2008)	4
IPR019906:Ribosomal protein L6, bacterial-type	Interaction with viral protein	(Megias et al., 2018)	4
IPR020040:Ribosomal protein L6, alpha-beta domain	Interaction with viral protein	(Megias et al., 2018)	4
IPR001005:SANT/Myb domain	Transcription factor	(Canonne et al., 2011; Matousek et al., 2015)	3
IPR001128:Cytochrome P450	Defense response	(Shimono et al., 2007)	3
IPR002085:Alcohol dehydrogenase superfamily, zinc-type	Defense response	(Shi et al., 2017)	3
IPR003439:ABC transporter-like	Abnormal cuticle/detoxification	(Rea, 2007; Krattinger et al., 2011; Krattinger et al., 2013; Garroum et al., 2016)	3
IPR003689:Zinc/iron permease	Zinc uptake	(Abreu et al., 2017)	3
IPR004014:Cation-transporting P-type ATPase, N-terminal	PCD/oxidative stress/receptor-mediated signaling	(Zhu et al., 2010; Shabala et al., 2011; Frei et al., 2012)	3
IPR004827:Basic-leucine zipper domain	Transcription factor	(Despres et al., 2000; Dai et al., 2004; Alves et al., 2013; Noman et al., 2017)	3
IPR017871:ABC transporter, conserved site	Abnormal cuticle/detoxification	(Rea, 2007; Krattinger et al., 2011; Krattinger et al., 2013; Garroum et al., 2016; )	3
IPR017970:Homeobox, conserved site	Transcription factor	(Liu et al., 2008; Gao, et al., 2016)	3
IPR018170:Aldo/keto reductase, conserved site	Antioxidant related protein	(Li et al., 2014)	3
IPR023298:P-type ATPase, transmembrane domain	Transport phospholipids	(Guo et al., 2017)	3
References
Abreu, I., et al. (2017). "Medicago truncatula Zinc-Iron Permease6 provides zinc to rhizobia-infected nodule cells." Plant Cell Environ 40(11): 2706-2719.
Alves, M. S., et al. (2013). "Plant bZIP transcription factors responsive to pathogens: a review." Int J Mol Sci 14(4): 7815-7828.
Attaran, E., et al. (2008). "Pseudomonas syringae elicits emission of the terpenoid (E,E)-4,8,12-trimethyl-1,3,7,11-tridecatetraene in Arabidopsis leaves via jasmonate signaling and expression of the terpene synthase TPS4." Mol Plant Microbe Interact 21(11): 1482-1497.
Balasubramaniam, M., et al. (2014). "The photosystem II oxygen-evolving complex protein PsbP interacts with the coat protein of Alfalfa mosaic virus and inhibits virus replication." Mol Plant Microbe Interact 27(10): 1107-1118.
Besser, K., et al. (2000). "Expression analysis of genes induced in barley after chemical activation reveals distinct disease resistance pathways." Mol Plant Pathol 1(5): 277-286.
Bundo, M. and M. Coca (2016). "Enhancing blast disease resistance by overexpression of the calcium-dependent protein kinase OsCPK4 in rice." Plant Biotechnol J 14(6): 1357-1367.
Canonne, J., et al. (2011). "The Xanthomonas type III effector XopD targets the Arabidopsis transcription factor MYB30 to suppress plant defense." Plant Cell 23(9): 3498-3511.
Chowdhury, J., et al. (2017). "Altered Expression of Genes Implicated in Xylan Biosynthesis Affects Penetration Resistance against Powdery Mildew." Front Plant Sci 8: 445.
Dai, S., et al. (2004). "RF2b, a rice bZIP transcription activator, interacts with RF2a and is involved in symptom development of rice tungro disease." Proc Natl Acad Sci U S A 101(2): 687-692.
Dayakar, B. V., et al. (2003). "Ferredoxin from sweet pepper (Capsicum annuum L.) intensifying harpin(pss)-mediated hypersensitive response shows an enhanced production of active oxygen species (AOS)." Plant Mol Biol 51(6): 913-924.
Defraia, C. T., et al. (2013). "Elongator subunit 3 positively regulates plant immunity through its histone acetyltransferase and radical S-adenosylmethionine domains." BMC Plant Biol 13: 102.
Despres, C., et al. (2000). "The Arabidopsis NPR1/NIM1 protein enhances the DNA binding activity of a subgroup of the TGA family of bZIP transcription factors." Plant Cell 12(2): 279-290.
Feng, D. X., et al. (2012). "Biological control of bacterial wilt in Arabidopsis thaliana involves abscissic acid signalling." New Phytol 194(4): 1035-1045.
Frei dit Frey, N., et al. (2012). "Plasma membrane calcium ATPases are important components of receptor-mediated signaling in plant immune responses and development." Plant Physiol 159(2): 798-809.
Gangappa, S. N. and J. F. Botto (2014). "The BBX family of plant transcription factors." Trends Plant Sci 19(7): 460-470.
Gao, W., et al. (2016). "Suppression of the homeobox gene HDTF1 enhances resistance to Verticillium dahliae and Botrytis cinerea in cotton." J Integr Plant Biol 58(5): 503-513.
Garroum, I., et al. (2016). "Cuticular Defects in Oryza sativa ATP-binding Cassette Transporter G31 Mutant Plants Cause Dwarfism, Elevated Defense Responses and Pathogen Resistance." Plant Cell Physiol 57(6): 1179-1188.
Geraats, B. P., et al. (2003). "Ethylene-insensitive tobacco shows differentially altered susceptibility to different pathogens." Phytopathology 93(7): 813-821.
Gong, Q., et al. (2017). "Salicylic acid-related cotton (Gossypium arboreum) ribosomal protein GaRPL18 contributes to resistance to Verticillium dahliae." BMC Plant Biol 17(1): 59.
Gorovits, R., et al. (2007). "Expression of stress-response proteins upon whitefly-mediated inoculation of Tomato yellow leaf curl virus in susceptible and resistant tomato plants." Mol Plant Microbe Interact 20(11): 1376-1383.
Grand, X., et al. (2012). "Identification of positive and negative regulators of disease resistance to rice blast fungus using constitutive gene expression patterns." Plant Biotechnol J 10(7): 840-850.
Guo, Z., et al. (2017). "Lipid flippases promote antiviral silencing and the biogenesis of viral and host siRNAs in Arabidopsis." Proc Natl Acad Sci U S A 114(6): 1377-1382.
Han, S. W. and B. K. Hwang (2017). "Molecular functions of Xanthomonas type III effector AvrBsT and its plant interactors in cell death and defense signaling." Planta 245(2): 237-253.
He, Z., et al. (2000). "Perception of brassinosteroids by the extracellular domain of the receptor kinase BRI1." Science 288(5475): 2360-2363.
Hu, P., et al. (2009). "Functional contribution of chorismate synthase, anthranilate synthase, and chorismate mutase to penetration resistance in barley-powdery mildew interactions." Mol Plant Microbe Interact 22(3): 311-320.
Hung, Y. L., et al. (2016). "NMR Study Reveals the Receiver Domain of Arabidopsis ETHYLENE RESPONSE1 Ethylene Receptor as an Atypical Type Response Regulator." PLoS One 11(8): e0160598.
Inagaki, Y. S., et al. (2011). "Investigation of the potential for triterpene synthesis in rice through genome mining and metabolic engineering." New Phytol 191(2): 432-448.
Jacob, P., et al. (2017). "The heat-shock protein/chaperone network and multiple stress resistance." Plant Biotechnol J 15(4): 405-414.
Jakobek, J. L., et al. (1999). "A bean cDNA expressed during a hypersensitive reaction encodes a putative calcium-binding protein." Mol Plant Microbe Interact 12(8): 712-719.
Jeong, R. D., et al. (2010). "Blue light photoreceptors are required for the stability and function of a resistance protein mediating viral defense in Arabidopsis." Plant Signal Behav 5(11): 1504-1509.
Jiang, C. J., et al. (2009). "Suppression of the rice fatty-acid desaturase gene OsSSI2 enhances resistance to blast and leaf blight diseases in rice." Mol Plant Microbe Interact 22(7): 820-829.
Keeling, C. I. and J. Bohlmann (2006). "Genes, enzymes and chemicals of terpenoid diversity in the constitutive and induced defence of conifers against insects and pathogens." New Phytol 170(4): 657-675.
Knoester, M., et al. (1998). "Ethylene-insensitive tobacco lacks nonhost resistance against soil-borne fungi." Proc Natl Acad Sci U S A 95(4): 1933-1937.
Kong, L., et al. (2014). "Interaction between Rice stripe virus disease-specific protein and host PsbP enhances virus symptoms." Mol Plant 7(4): 691-708.
Konig, S., et al. (2012). "Arabidopsis mutants of sphingolipid fatty acid alpha-hydroxylases accumulate ceramides and salicylates." New Phytol 196(4): 1086-1097.
Krattinger, S. G., et al. (2011). "Lr34 multi-pathogen resistance ABC transporter: molecular analysis of homoeologous and orthologous genes in hexaploid wheat and other grass species." Plant J 65(3): 392-403.
Krattinger, S. G., et al. (2013). "Recent emergence of the wheat Lr34 multi-pathogen resistance: insights from haplotype analysis in wheat, rice, sorghum and Aegilops tauschii." Theor Appl Genet 126(3): 663-672.
Kurusu, T., et al. (2010). "Regulation of microbe-associated molecular pattern-induced hypersensitive cell death, phytoalexin production, and defense gene expression by calcineurin B-like protein-interacting protein kinases, OsCIPK14/15, in rice cultured cells." Plant Physiol 153(2): 678-692.
Lai, Y., et al. (2019). "The Arabidopsis RRM domain protein EDM3 mediates race-specific disease resistance by controlling H3K9me2-dependent alternative polyadenylation of RPP7 immune receptor transcripts." Plant J 97(4): 646-660.
Lai, Z., et al. (2014). "MED18 interaction with distinct transcription factors regulates multiple plant functions." Nat Commun 5: 3064.
Laluk, K., et al. (2011). "The Arabidopsis mitochondria-localized pentatricopeptide repeat protein PGN functions in defense against necrotrophic fungi and abiotic stress tolerance." Plant Physiol 156(4): 2053-2068.
Langenbach, C., et al. (2013). "UDP-glucosyltransferase UGT84A2/BRT1 is required for Arabidopsis nonhost resistance to the Asian soybean rust pathogen Phakopsora pachyrhizi." New Phytol 198(2): 536-545.
Lawrence, G. J., et al. (1995). "The L6 gene for flax rust resistance is related to the Arabidopsis bacterial resistance gene RPS2 and the tobacco viral resistance gene N." Plant Cell 7(8): 1195-1206.
Li, D., et al. (2008). "OsBIRH1, a DEAD-box RNA helicase with functions in modulating defence responses against pathogen infection and oxidative stress." J Exp Bot 59(8): 2133-2146.
Li, M., et al. (2014). "Screening and identification of resistance related proteins from apple leaves inoculated with Marssonina coronaria (EII. & J. J. Davis)." Proteome Sci 12(1): 7.
Li, X., et al. (2015). "Transgenic Wheat Expressing a Barley UDP-Glucosyltransferase Detoxifies Deoxynivalenol and Provides High Levels of Resistance to Fusarium graminearum." Mol Plant Microbe Interact 28(11): 1237-1246.
Li, X., et al. (2017). "A barley UDP-glucosyltransferase inactivates nivalenol and provides Fusarium Head Blight resistance in transgenic wheat." J Exp Bot 68(9): 2187-2197.
Liang, H., et al. (2014). "Comparative expression analysis of resistant and susceptible Populus clones inoculated with Septoria musiva." Plant Sci 223: 69-78.
Liu, H., et al. (2008). "A rice serine carboxypeptidase-like gene OsBISCPL1 is involved in regulation of defense responses against biotic and oxidative stress." Gene 420(1): 57-65.
Liu, H., et al. (2016). "CONSTANS-Like 9 (OsCOL9) Interacts with Receptor for Activated C-Kinase 1(OsRACK1) to Regulate Blast Resistance through Salicylic Acid and Ethylene Signaling Pathways." PLoS One 11(11): e0166249.
Liu, J. X., et al. (2008). "Stress-induced expression of an activated form of AtbZIP17 provides protection from salt stress in Arabidopsis." Plant Cell Environ 31(12): 1735-1743.
Liu, J. Z. and S. A. Whitham (2013). "Overexpression of a soybean nuclear localized type-III DnaJ domain-containing HSP40 reveals its roles in cell death and disease resistance." Plant J 74(1): 110-121.
Lorang, J., et al. (2012). "Tricking the guard: exploiting plant defense for disease susceptibility." Science 338(6107): 659-662.
Matousek, J., et al. (2015). "Expression of SANT/HTH Myb mRNA, a plant morphogenesis-regulating transcription factor, changes due to viroid infection." J Plant Physiol 183: 85-94.
Megias, E., et al. (2018). "Chloroplast Proteome of Nicotiana benthamiana Infected by Tomato Blistering Mosaic Virus." Protein J 37(3): 290-299.
Mitchell, T. K. and R. A. Dean (1995). "The cAMP-dependent protein kinase catalytic subunit is required for appressorium formation and pathogenesis by the rice blast pathogen Magnaporthe grisea." Plant Cell 7(11): 1869-1878.
Miwa, A., et al. (2017). "Nicotinamide mononucleotide and related metabolites induce disease resistance against fungal phytopathogens in Arabidopsis and barley." Sci Rep 7(1): 6389.
Muller-Dieckmann, H. J., et al. (1999). "The structure of the signal receiver domain of the Arabidopsis thaliana ethylene receptor ETR1." Structure 7(12): 1547-1556.
Noman, A., et al. (2017). "Basic leucine zipper domain transcription factors: the vanguards in plant immunity." Biotechnol Lett 39(12): 1779-1791.
Nwugo, C. C., et al. (2016). "Proteomics analysis reveals novel host molecular mechanisms associated with thermotherapy of 'Ca. Liberibacter asiaticus'-infected citrus plants." BMC Plant Biol 16(1): 253.
Pantelides, I. S., et al. (2010). "Ethylene perception via ETR1 is required in Arabidopsis infection by Verticillium dahliae." Mol Plant Pathol 11(2): 191-202.
Park, S., et al. (2016). "Proteome Analysis of Disease Resistance against Ralstonia solanacearum in Potato Cultivar CT206-10." Plant Pathol J 32(1): 25-32.
Perez-Bueno, M. L., et al. (2004). "Proteomic analysis of the oxygen-evolving complex of photosystem II under biotec stress: Studies on Nicotiana benthamiana infected with tobamoviruses." Proteomics 4(2): 418-425.
Petriacq, P., et al. (2016). "NAD Acts as an Integral Regulator of Multiple Defense Layers." Plant Physiol 172(3): 1465-1479.
Phee, B. K., et al. (2007). "Comparative proteomic analysis of blue light signaling components in the Arabidopsis cryptochrome 1 mutant." Mol Cells 23(2): 154-160.
Rea, P. A. (2007). "Plant ATP-binding cassette transporters." Annu Rev Plant Biol 58: 347-375.
Shabala, S., et al. (2011). "Endomembrane Ca2+-ATPases play a significant role in virus-induced adaptation to oxidative stress." Plant Signal Behav 6(7): 1053-1056.
Sharma, P., et al. (2018). "Single Nucleotide Polymorphisms in B-Genome Specific UDP-Glucosyl Transferases Associated with Fusarium Head Blight Resistance and Reduced Deoxynivalenol Accumulation in Wheat Grain." Phytopathology 108(1): 124-132.
Shi, H., et al. (2017). "Alcohol dehydrogenase 1 (ADH1) confers both abiotic and biotic stress resistance in Arabidopsis." Plant Sci 262: 24-31.
Shimono, M., et al. (2007). "Rice WRKY45 plays a crucial role in benzothiadiazole-inducible blast resistance." Plant Cell 19(6): 2064-2076.
Shin, S., et al. (2012). "Transgenic Arabidopsis thaliana expressing a barley UDP-glucosyltransferase exhibit resistance to the mycotoxin deoxynivalenol." J Exp Bot 63(13): 4731-4740.
Shiu, S. H., et al. (2004). "Comparative analysis of the receptor-like kinase family in Arabidopsis and rice." Plant Cell 16(5): 1220-1234.
Simmons, C. R., et al. (2003). "A maize defense-inducible gene is a major facilitator superfamily member related to bacterial multidrug resistance efflux antiporters." Plant Mol Biol 52(2): 433-446.
Song, W. Y., et al. (1995). "A receptor kinase-like protein encoded by the rice disease resistance gene, Xa21." Science 270(5243): 1804-1806.
Sujatha, M., et al. (2018). "RNA-seq data of control and powdery mildew pathogen (Golovinomyces orontii) treated transcriptomes of Helianthus niveus." Data Brief 17: 210-217.
Tada, Y., et al. (2008). "Plant immunity requires conformational changes [corrected] of NPR1 via S-nitrosylation and thioredoxins." Science 321(5891): 952-956.
Tian, Z. D., et al. (2010). "Novel potato C2H2-type zinc finger protein gene, StZFP1, which responds to biotic and abiotic stress, plays a role in salt tolerance." Plant Biol (Stuttg) 12(5): 689-697.
van der Biezen, E. A., et al. (2000). "Arabidopsis RelA/SpoT homologs implicate (p)ppGpp in plant signaling." Proc Natl Acad Sci U S A 97(7): 3747-3752.
Wagner, S., et al. (2011). "Crystallization and preliminary crystallographic analysis of Arabidopsis thaliana EDS1, a key component of plant immunity, in complex with its signalling partner SAG101." Acta Crystallogr Sect F Struct Biol Cryst Commun 67(Pt 2): 245-248.
Wagner, S., et al. (2013). "Structural basis for signaling by exclusive EDS1 heteromeric complexes with SAG101 or PAD4 in plant innate immunity." Cell Host Microbe 14(6): 619-630.
Wang, W. M., et al. (2012). "PAPP2C interacts with the atypical disease resistance protein RPW8.2 and negatively regulates salicylic acid-dependent defense responses in Arabidopsis." Mol Plant 5(5): 1125-1137.
Waspi, U., et al. (1998). "The defense-related rice gene Pir7b encodes an alpha/beta hydrolase fold protein exhibiting esterase activity towards naphthol AS-esters." Eur J Biochem 254(1): 32-37.
Wen, Y., et al. (2012). "Ectopic expression of VpALDH2B4, a novel aldehyde dehydrogenase gene from Chinese wild grapevine (Vitis pseudoreticulata), enhances resistance to mildew pathogens and salt stress in Arabidopsis." Planta 236(2): 525-539.
Widjaja, I., et al. (2010). "A protein phosphatase 2C, responsive to the bacterial effector AvrRpm1 but not to the AvrB effector, regulates defense responses in Arabidopsis." Plant J 61(2): 249-258.
Wiermer, M., et al. (2005). "Plant immunity: the EDS1 regulatory node." Curr Opin Plant Biol 8(4): 383-389.
Wubben, M. J., 2nd, et al. (2004). "Mutation of a UDP-glucose-4-epimerase alters nematode susceptibility and ethylene responses in Arabidopsis roots." Plant J 40(5): 712-724.
Xiong, L. and Y. Yang (2003). "Disease resistance and abiotic stress tolerance in rice are inversely modulated by an abscisic acid-inducible mitogen-activated protein kinase." Plant Cell 15(3): 745-759.
You, M. K., et al. (2010). "Novel bifunctional nucleases, OmBBD and AtBBD1, are involved in abscisic acid-mediated callose deposition in Arabidopsis." Plant Physiol 152(2): 1015-1029.
Zhang, X. and Z. Mou (2009). "Extracellular pyridine nucleotides induce PR gene expression and disease resistance in Arabidopsis." Plant J 57(2): 302-312.
Zhang, X. and Z. Mou (2012). "Expression of the human NAD(P)-metabolizing ectoenzyme CD38 compromises systemic acquired resistance in Arabidopsis." Mol Plant Microbe Interact 25(9): 1209-1218.
Zhou, Y. L., et al. (2010). "Genome-wide gene responses in a transgenic rice line carrying the maize resistance gene Rxo1 to the rice bacterial streak pathogen, Xanthomonas oryzae pv. oryzicola." BMC Genomics 11: 78.
Zhu, H., et al. (2009). "Arabidopsis extra large G-protein 2 (XLG2) interacts with the Gbeta subunit of heterotrimeric G protein and functions in disease resistance." Mol Plant 2(3): 513-525.
Zhu, X., et al. (2010). "Function of endoplasmic reticulum calcium ATPase in innate immunity-mediated programmed cell death." EMBO J 29(5): 1007-1018.
