# Supplementary material for: Identification and characterization of genes frequently responsive to Xanthomonas oryzae pv. oryzae and Magnaporthe oryzae infections in rice
Source: BMC Genomics. 2020 Jan 6;21:21. doi: 10.1186/s12864-019-6438-y (PMC6945429; doi:10.1186/s12864-019-6438-y)
Supplement: Supplementary file 26 — Additional file 26: Table S23. The putative DRRG/DSRGs of the up-regulated genes identified in the rice microarray data infected by Mor. [file 12864_2019_6438_MOESM26_ESM.xlsx]

## Sheet: sheet1
Table S23 The putative DRRG/DSRGs of the up-regulated genes identified in the rice microarray data infected by Mor
Annotation	Function	Reference	Number of sample
IPR016040:NAD(P)-binding domain	ROS/SA signaling	(Zhang and Mou, 2009, 2012; Petriacq et al., 2016; Miwa et al., 2017)	6
IPR001128:Cytochrome P450	Defense response	(Shimono et al., 2007)	5
IPR003439:ABC transporter-like	Abnormal cuticle/detoxification	(Rea, 2007; Krattinger et al., 2011; Krattinger et al., 2013; Garroum et al., 2016)	5
IPR003657:DNA-binding WRKY	Transcription factor	(Ryu et al., 2006; Shimono et al., 2007; Peng et al., 2010)	5
IPR018467:CO/COL/TOC1, conserved site	SA/ET signaling	(Liu et al. 2016)	5
IPR001906:Terpene synthase, N-terminal domain	Antifungal protein/Phytoalexin	(Attaran et al., 2008; Chen et al., 2018)	4
IPR002085:Alcohol dehydrogenase superfamily, zinc-type	Defense response	(Shi et al., 2017)	4
IPR002401:Cytochrome P450, E-class, group I	Defense-related	(Shimono et al., 2007)	4
IPR003593:AAA+ ATPase domain	Programmed cell death	(Fekih et al., 2015)	4
IPR005630:Terpene synthase, metal-binding domain	Antifungal protein/Phytoalexin	(Attaran et al., 2008; Chen et al., 2018)	4
IPR008930:Terpenoid cyclases/protein prenyltransferase alpha-alpha toroid	Antifungal protein/Phytoalexin	(Akashi et al., 2009)	4
IPR008949:Terpenoid synthase	Disease resistance	(Keeling et al., 2006)	4
IPR013149:Alcohol dehydrogenase, C-terminal	Defense response	(Shi et al., 2017)	4
IPR013581:Plant PDR ABC transporter associated	Disease resistance	(Rea, 2007; Xing et al., 2016)	4
IPR017972:Cytochrome P450, conserved site	Defense response	(Shimono et al., 2007)	4
IPR020846:Major facilitator superfamily domain	Defense response	(Simmons et al., 2003)	4
IPR000719:Protein kinase, catalytic domain	MAPK or other signaling	(Mitchell and Dean, 1995; Song et al., 1995; He et al., 2000; Xiong and Yang, 2003; Shiu et al., 2004; Bundo and Coca, 2016)	3
IPR001245:Serine-threonine/tyrosine-protein kinase catalytic domain	Recognition of pathogen	(Song et al., 1995; Miya et al., 2007; Sugano et al., 2018)	3
IPR001806:Small GTPase superfamily	Reactive oxygen species	(Moeder et al., 2005)	3
IPR002048:EF-hand domain	SA signaling	(Jakobek et al., 1999; Besser et al., 2000)	3
IPR002328:Alcohol dehydrogenase, zinc-type, conserved site	Defense response	(Shi et al., 2017)	3
IPR002680:Alternative oxidase	Systemic basal defense/ROS/Cell death	(Chivasa et al., 1997; Hanqing, et al., 2010; Fu et al., 2010)	3
IPR003441:No apical meristem (NAM) protein	Transcription factor	(Seo et al, 2010; Feng et al., 2014)	3
IPR003527:Mitogen-activated protein (MAP) kinase, conserved site	MAPK/other signaling	(Mitchell and Dean, 1995; Song et al., 1995; He et al., 2000; Xiong and Yang, 2003; Shiu et al., 2004; Bundo and Coca, 2016)	3
IPR003613:U box domain	Cell death and defense	(Zeng et al., 2004; Cai et al., 2014; Wang et al., 2015)	3
IPR003960:ATPase, AAA-type, conserved site	Programmed cell death	(Fekih et al., 2015)	3
IPR005225:Small GTP-binding protein domain	Reactive oxygen species (ROS)	(Moeder et al., 2005)	3
IPR005922:Phenylalanine ammonia-lyase	Defense response	(Dong, X., et al., 1991; Mauch-Mani, B. and A. J. Slusarenko, 1996; Gupta et al., 2012; Giberti et al., 2012)	3
IPR008927:6-phosphogluconate dehydrogenase, C-terminal-like	Defense response	(Kumar et al., 2017; Kallamadi et al., 2018)	3
IPR011009:Protein kinase-like domain	MAPK/other signaling	(Mitchell and Dean, 1995; Song et al., 1995; He et al., 2000; Xiong and Yang, 2003; Shiu et al., 2004; Bundo and Coca, 2016)	3
IPR011992:EF-hand-like domain	Hypersensitive cell death	(Jakobek et al., 1999; Besser et al., 2000)	3
IPR012416:Calmodulin binding protein-like	SA signaling	(Zheng et al., 2004; Du et al., 2009)	3
IPR013094:Alpha/beta hydrolase fold-3	Defense response	(Waspi et al., 1998)	3
IPR013320:Concanavalin A-like lectin/glucanase, subgroup	Defense response	(Swaroopa et al., 2014)	3
IPR015813:Pyruvate/Phosphoenolpyruvate kinase-like domain	Defense response/Glycolysis	(Mutuku and Nose, 2012)	3
IPR017441:Protein kinase, ATP binding site	MAPK/other signaling	(Mitchell and Dean, 1995; Song et al., 1995; He et al., 2000; Xiong and Yang, 2003; Shiu et al., 2004; Bundo and Coca, 2016)	3
IPR018247:EF-Hand 1, calcium-binding site	HR/SA signaling	(Besser et al., 2000; Jakobek et al., 1999)	3
IPR022313:Phenylalanine/histidine ammonia-lyases, active site	Defense response	(Mauch-Mani, B. and A. J. Slusarenko, 1996; Dong et al., 1991; Gupta et al., 2012; Giberti et al., 2012)	3
IPR023144:Phenylalanine ammonia-lyase, shielding domain	Defense response	(Mauch-Mani, B. and A. J. Slusarenko, 1996; Dong et al., 1991; Gupta et al., 2012; Giberti et al., 2012)	3
References
Akashi, T., et al. (2009). "Molecular cloning and characterization of a cDNA for pterocarpan 4-dimethylallyltransferase catalyzing the key prenylation step in the biosynthesis of glyceollin, a soybean phytoalexin." Plant Physiol 149(2): 683-693.
Attaran, E., et al. (2008). "Pseudomonas syringae elicits emission of the terpenoid (E,E)-4,8,12-trimethyl-1,3,7,11-tridecatetraene in Arabidopsis leaves via jasmonate signaling and expression of the terpene synthase TPS4." Mol Plant Microbe Interact 21(11): 1482-1497.
Besser, K., et al. (2000). "Expression analysis of genes induced in barley after chemical activation reveals distinct disease resistance pathways." Mol Plant Pathol 1(5): 277-286.
Bundo, M. and M. Coca (2016). "Enhancing blast disease resistance by overexpression of the calcium-dependent protein kinase OsCPK4 in rice." Plant Biotechnol J 14(6): 1357-1367.
Cai, Y., et al. (2014). "RBS1, an RNA binding protein, interacts with SPIN1 and is involved in flowering time control in rice." PLoS One 9(1): e87258.
Chen, X., et al. (2018). "The rice terpene synthase gene OsTPS19 functions as an (S)-limonene synthase in planta, and its overexpression leads to enhanced resistance to the blast fungus Magnaporthe oryzae." Plant Biotechnol J 16(10): 1778-1787.
Chivasa, S., et al. (1997). "Salicylic Acid Interferes with Tobacco Mosaic Virus Replication via a Novel Salicylhydroxamic Acid-Sensitive Mechanism." Plant Cell 9(4): 547-557.
Dong, X., et al. (1991). "Induction of Arabidopsis defense genes by virulent and avirulent Pseudomonas syringae strains and by a cloned avirulence gene." Plant Cell 3(1): 61-72.
Du, L., et al. (2009). "Ca(2+)/calmodulin regulates salicylic-acid-mediated plant immunity." Nature 457(7233): 1154-1158.
Fekih, R., et al. (2015). "The rice (Oryza sativa L.) LESION MIMIC RESEMBLING, which encodes an AAA-type ATPase, is implicated in defense response." Mol Genet Genomics 290(2): 611-622.
Feng, H., et al. (2014). "The target gene of tae-miR164, a novel NAC transcription factor from the NAM subfamily, negatively regulates resistance of wheat to stripe rust." Mol Plant Pathol 15(3): 284-296.
Fu, L. J., et al. (2010). "Systemic induction and role of mitochondrial alternative oxidase and nitric oxide in a compatible tomato-Tobacco mosaic virus interaction." Mol Plant Microbe Interact 23(1): 39-48.
Garroum, I., et al. (2016). "Cuticular Defects in Oryza sativa ATP-binding Cassette Transporter G31 Mutant Plants Cause Dwarfism, Elevated Defense Responses and Pathogen Resistance." Plant Cell Physiol 57(6): 1179-1188.
Giberti, S., et al. (2012). "Two phenylalanine ammonia lyase isoforms are involved in the elicitor-induced response of rice to the fungal pathogen Magnaporthe oryzae." J Plant Physiol 169(3): 249-254.
Gupta, S. K., et al. (2012). "The single functional blast resistance gene Pi54 activates a complex defence mechanism in rice." J Exp Bot 63(2): 757-772.
Hanqing, F., et al. (2010). "The expression, function and regulation of mitochondrial alternative oxidase under biotic stresses." Mol Plant Pathol 11(3): 429-440.
He, Z., et al. (2000). "Perception of brassinosteroids by the extracellular domain of the receptor kinase BRI1." Science 288(5475): 2360-2363.
Jakobek, J. L., et al. (1999). "A bean cDNA expressed during a hypersensitive reaction encodes a putative calcium-binding protein." Mol Plant Microbe Interact 12(8): 712-719.
Kallamadi, P. R., et al. (2018). "An Insight into Powdery Mildew-Infected, Susceptible, Resistant, and Immune Sunflower Genotypes." Proteomics 18(16): e1700418.
Keeling, C. I. and J. Bohlmann (2006). "Genes, enzymes and chemicals of terpenoid diversity in the constitutive and induced defence of conifers against insects and pathogens." New Phytol 170(4): 657-675.
Krattinger, S. G., et al. (2011). "Lr34 multi-pathogen resistance ABC transporter: molecular analysis of homoeologous and orthologous genes in hexaploid wheat and other grass species." Plant J 65(3): 392-403.
Krattinger, S. G., et al. (2013). "Recent emergence of the wheat Lr34 multi-pathogen resistance: insights from haplotype analysis in wheat, rice, sorghum and Aegilops tauschii." Theor Appl Genet 126(3): 663-672.
Kumar, K. R. and P. B. Kirti (2012). "Novel role for a serine/arginine-rich splicing factor, AdRSZ21 in plant defense and HR-like cell death." Plant Mol Biol 80(4-5): 461-476.
Liu, H., et al. (2016). "CONSTANS-Like 9 (OsCOL9) Interacts with Receptor for Activated C-Kinase 1(OsRACK1) to Regulate Blast Resistance through Salicylic Acid and Ethylene Signaling Pathways." PLoS One 11(11): e0166249.
Mauch-Mani, B. and A. J. Slusarenko (1996). "Production of Salicylic Acid Precursors Is a Major Function of Phenylalanine Ammonia-Lyase in the Resistance of Arabidopsis to Peronospora parasitica." Plant Cell 8(2): 203-212.
Mitchell, T. K. and R. A. Dean (1995). "The cAMP-dependent protein kinase catalytic subunit is required for appressorium formation and pathogenesis by the rice blast pathogen Magnaporthe grisea." Plant Cell 7(11): 1869-1878.
Miwa, A., et al. (2017). "Nicotinamide mononucleotide and related metabolites induce disease resistance against fungal phytopathogens in Arabidopsis and barley." Sci Rep 7(1): 6389.
Miya, A., et al. (2007). "CERK1, a LysM receptor kinase, is essential for chitin elicitor signaling in Arabidopsis." Proc Natl Acad Sci U S A 104(49): 19613-19618.
Moeder, W., et al. (2005). "Involvement of the small GTPase Rac in the defense responses of tobacco to pathogens." Mol Plant Microbe Interact 18(2): 116-124.
Peng, Y., et al. (2010). "OsWRKY IIa Transcription Factors Modulate Rice Innate Immunity." Rice (N Y) 3(1): 36-42.
Petriacq, P., et al. (2016). "NAD Acts as an Integral Regulator of Multiple Defense Layers." Plant Physiol 172(3): 1465-1479.
Rea, P. A. (2007). "Plant ATP-binding cassette transporters." Annu Rev Plant Biol 58: 347-375.
Ryu, H. S., et al. (2006). "A comprehensive expression analysis of the WRKY gene superfamily in rice plants during defense response." Plant Cell Rep 25(8): 836-847.
Seo, P. J., et al. (2010). "Cold activation of a plasma membrane-tethered NAC transcription factor induces a pathogen resistance response in Arabidopsis." Plant J 61(4): 661-671.
Shi, H., et al. (2017). "Alcohol dehydrogenase 1 (ADH1) confers both abiotic and biotic stress resistance in Arabidopsis." Plant Sci 262: 24-31.
Shimono, M., et al. (2007). "Rice WRKY45 plays a crucial role in benzothiadiazole-inducible blast resistance." Plant Cell 19(6): 2064-2076.
Shiu, S. H., et al. (2004). "Comparative analysis of the receptor-like kinase family in Arabidopsis and rice." Plant Cell 16(5): 1220-1234.
Simmons, C. R., et al. (2003). "A maize defense-inducible gene is a major facilitator superfamily member related to bacterial multidrug resistance efflux antiporters." Plant Mol Biol 52(2): 433-446.
Song, W. Y., et al. (1995). "A receptor kinase-like protein encoded by the rice disease resistance gene, Xa21." Science 270(5243): 1804-1806.
Sugano, S., et al. (2018). "Tyrosine phosphorylation of a receptor-like cytoplasmic kinase, BSR1, plays a crucial role in resistance to multiple pathogens in rice." Plant J 96(6): 1137-1147.
Swaroopa Rani, T. and A. R. Podile (2014). "Extracellular matrix-associated proteome changes during non-host resistance in citrus-Xanthomonas interactions." Physiol Plant 150(4): 565-579.
Wang, H., et al. (2015). "Arabidopsis VQ motif-containing proteins VQ12 and VQ29 negatively modulate basal defense against Botrytis cinerea." Sci Rep 5: 14185.
Waspi, U., et al. (1998). "The defense-related rice gene Pir7b encodes an alpha/beta hydrolase fold protein exhibiting esterase activity towards naphthol AS-esters." Eur J Biochem 254(1): 32-37.
Xing, M., et al. (2016). "Transcriptome Profiling of Resistance to Fusarium oxysporum f. sp. conglutinans in Cabbage (Brassica oleracea) Roots." PLoS One 11(2): e0148048.
Xiong, L. and Y. Yang (2003). "Disease resistance and abiotic stress tolerance in rice are inversely modulated by an abscisic acid-inducible mitogen-activated protein kinase." Plant Cell 15(3): 745-759.
Zeng, L. R., et al. (2004). "Spotted leaf11, a negative regulator of plant cell death and defense, encodes a U-box/armadillo repeat protein endowed with E3 ubiquitin ligase activity." Plant Cell 16(10): 2795-2808.
Zhang, X. and Z. Mou (2009). "Extracellular pyridine nucleotides induce PR gene expression and disease resistance in Arabidopsis." Plant J 57(2): 302-312.
Zhang, X. and Z. Mou (2012). "Expression of the human NAD(P)-metabolizing ectoenzyme CD38 compromises systemic acquired resistance in Arabidopsis." Mol Plant Microbe Interact 25(9): 1209-1218.
Zheng, X., et al. (2004). "Isolation and identification of a gene in response to rice blast disease in rice." Plant Mol Biol 54(1): 99-109.
