# Supplementary material for: Identification and characterization of genes frequently responsive to Xanthomonas oryzae pv. oryzae and Magnaporthe oryzae infections in rice
Source: BMC Genomics. 2020 Jan 6;21:21. doi: 10.1186/s12864-019-6438-y (PMC6945429; doi:10.1186/s12864-019-6438-y)
Supplement: Supplementary file 27 — Additional file 27: Table S24. The putative DRRG/DSRGs of the down-regulated genes identified in the rice microarray data infected by Mor. [file 12864_2019_6438_MOESM27_ESM.xlsx]

## Sheet: sheet1
Table S24 The putative DRRG/DSRGs of the down-regulated genes identified in the rice microarray data infected by Mor
Annotation	Function	Reference	Number of sample
IPR000270:PB1 domain(Phox/Bem1p)	Defense response	(Guilfoyle, T. J., 2015)	4
IPR001623:DnaJ domain	Cell death	(Jacob et al., 2017; Liu et al., 2013 )	4
IPR010402:CCT domain	Defense response	(Liu et al., 2016)	4
IPR000315:Zinc finger, B-box	Transcription factor	(Gangappa et al., 2014; Tian et al., 2010)	3
IPR000504:RNA recognition motif domain	Defense response	(Lai et al., 2019; Zhou et al., 2010)	3
IPR000571:Zinc finger, CCCH-type	Transcription factor	(Deng et al., 2012)	3
IPR001305:Heat shock protein DnaJ, cysteine-rich domain	Cell death	(Jacob et al., 2017; Liu et al., 2013 )	3
IPR001965:Zinc finger, PHD-type	Transcription factor	(Curto et al., 2015)	3
IPR003311:AUX/IAA protein	Auxin signaling	(Jin et al., 2016; Padmanabhan et al., 2005; Padmanabhan et al., 2008; Padmanabhan et al., 2006; Wang et al., 2007)	3
IPR006447:Myb domain, plants	Transcription factor	(Canonne et al., 2011; Matousek et al., 2015)	3
IPR006553:Leucine-rich repeat, cysteine-containing subtype	Defense response	(Kobe et al., 2001; Hu et al., 2018)	3
IPR007527:Zinc finger, SWIM-type	Transcription factor	(Cai et al., 2008)	3
IPR011006:CheY-like superfamily	Ethylene signaling	(Knoester et al., 1998; Muller-Dieckmann et al., 1999; Geraats et al., 2003; Pantelides et al., 2010; Hung et al., 2016)	3
IPR011016:Zinc finger, RING-CH-type	Transcription factor	(Cheung et al., 2007)	3
IPR013083:Zinc finger, RING/FYVE/PHD-type	Transcription factor	(Cheung et al., 2007)	3
IPR016159:Cullin repeat-like-containing domain	NPR1 Degradation	(Fu et al., 2012; Spoel et al., 2009)	3
IPR018253:DnaJ domain, conserved site	Cell death	(Jacob et al., 2017; Liu et al., 2013 )	3
IPR019786:Zinc finger, PHD-type, conserved site	Transcription factor	(Tsuchiya et al., 2014; Curto et al., 2015)	3
IPR019787:Zinc finger, PHD-finger	Transcription factor	(Tsuchiya et al., 2014)	3
References
Cai, M., et al. (2008). "Identification of novel pathogen-responsive cis-elements and their binding proteins in the promoter of OsWRKY13, a gene regulating rice disease resistance." Plant Cell Environ 31(1): 86-96.
Canonne, J., et al. (2011). "The Xanthomonas type III effector XopD targets the Arabidopsis transcription factor MYB30 to suppress plant defense." Plant Cell 23(9): 3498-3511.
Cheung, M. Y., et al. (2007). "Expression of a RING-HC protein from rice improves resistance to Pseudomonas syringae pv. tomato DC3000 in transgenic Arabidopsis thaliana." J Exp Bot 58(15-16): 4147-4159.
Curto, M., et al. (2015). "Transcriptional profiling of Medicago truncatula during Erysiphe pisi infection." Front Plant Sci 6: 517.
Deng, H., et al. (2012). "A CCCH-type zinc finger nucleic acid-binding protein quantitatively confers resistance against rice bacterial blight disease." Plant Physiol 158(2): 876-889.
Fu, Z. Q., et al. (2012). "NPR3 and NPR4 are receptors for the immune signal salicylic acid in plants." Nature 486(7402): 228-232.
Gangappa, S. N. and J. F. Botto (2014). "The BBX family of plant transcription factors." Trends Plant Sci 19(7): 460-470.
Geraats, B. P., et al. (2003). "Ethylene-insensitive tobacco shows differentially altered susceptibility to different pathogens." Phytopathology 93(7): 813-821.
Guilfoyle, T. J. (2015). "The PB1 domain in auxin response factor and Aux/IAA proteins: a versatile protein interaction module in the auxin response." Plant Cell 27(1): 33-43.
Hu, L., et al. (2018). "OsLRR-RLK1, an early responsive leucine-rich repeat receptor-like kinase, initiates rice defense responses against a chewing herbivore." New Phytol 219(3): 1097-1111.
Hung, Y. L., et al. (2016). "NMR Study Reveals the Receiver Domain of Arabidopsis ETHYLENE RESPONSE1 Ethylene Receptor as an Atypical Type Response Regulator." PLoS One 11(8): e0160598.
Jacob, P., et al. (2017). "The heat-shock protein/chaperone network and multiple stress resistance." Plant Biotechnol J 15(4): 405-414.
Jin, L., et al. (2016). "Rice Dwarf Virus P2 Protein Hijacks Auxin Signaling by Directly Targeting the Rice OsIAA10 Protein, Enhancing Viral Infection and Disease Development." PLoS Pathog 12(9): e1005847.
Knoester, M., et al. (1998). "Ethylene-insensitive tobacco lacks nonhost resistance against soil-borne fungi." Proc Natl Acad Sci U S A 95(4): 1933-1937.
Kobe, B. and A. V. Kajava (2001). "The leucine-rich repeat as a protein recognition motif." Curr Opin Struct Biol 11(6): 725-732.
Lai, Y., et al. (2019). "The Arabidopsis RRM domain protein EDM3 mediates race-specific disease resistance by controlling H3K9me2-dependent alternative polyadenylation of RPP7 immune receptor transcripts." Plant J 97(4): 646-660.
Liu, H., et al. (2016). "CONSTANS-Like 9 (OsCOL9) Interacts with Receptor for Activated C-Kinase 1(OsRACK1) to Regulate Blast Resistance through Salicylic Acid and Ethylene Signaling Pathways." PLoS One 11(11): e0166249.
Liu, J. Z. and S. A. Whitham (2013). "Overexpression of a soybean nuclear localized type-III DnaJ domain-containing HSP40 reveals its roles in cell death and disease resistance." Plant J 74(1): 110-121.
Matousek, J., et al. (2015). "Expression of SANT/HTH Myb mRNA, a plant morphogenesis-regulating transcription factor, changes due to viroid infection." J Plant Physiol 183: 85-94.
Muller-Dieckmann, H. J., et al. (1999). "The structure of the signal receiver domain of the Arabidopsis thaliana ethylene receptor ETR1." Structure 7(12): 1547-1556.
Padmanabhan, M. S., et al. (2005). "Interaction of the tobacco mosaic virus replicase protein with the Aux/IAA protein PAP1/IAA26 is associated with disease development." J Virol 79(4): 2549-2558.
Padmanabhan, M. S., et al. (2006). "The Tobacco mosaic virus replicase protein disrupts the localization and function of interacting Aux/IAA proteins." Mol Plant Microbe Interact 19(8): 864-873.
Padmanabhan, M. S., et al. (2008). "Tobacco mosaic virus replicase-auxin/indole acetic acid protein interactions: reprogramming the auxin response pathway to enhance virus infection." J Virol 82(5): 2477-2485.
Pantelides, I. S., et al. (2010). "Ethylene perception via ETR1 is required in Arabidopsis infection by Verticillium dahliae." Mol Plant Pathol 11(2): 191-202.
Spoel, S. H., et al. (2009). "Proteasome-mediated turnover of the transcription coactivator NPR1 plays dual roles in regulating plant immunity." Cell 137(5): 860-872.
Tian, Z. D., et al. (2010). "Novel potato C2H2-type zinc finger protein gene, StZFP1, which responds to biotic and abiotic stress, plays a role in salt tolerance." Plant Biol (Stuttg) 12(5): 689-697.
Tsuchiya, T. and T. Eulgem (2014). "The PHD-finger module of the Arabidopsis thaliana defense regulator EDM2 can recognize triply modified histone H3 peptides." Plant Signal Behav 9(7): e29202.
Wang, D., et al. (2007). "Salicylic acid inhibits pathogen growth in plants through repression of the auxin signaling pathway." Curr Biol 17(20): 1784-1790.
Zhou, Y. L., et al. (2010). "Genome-wide gene responses in a transgenic rice line carrying the maize resistance gene Rxo1 to the rice bacterial streak pathogen, Xanthomonas oryzae pv. oryzicola." BMC Genomics 11: 78.
