# Supplementary material for: Identification and characterization of genes frequently responsive to Xanthomonas oryzae pv. oryzae and Magnaporthe oryzae infections in rice
Source: BMC Genomics. 2020 Jan 6;21:21. doi: 10.1186/s12864-019-6438-y (PMC6945429; doi:10.1186/s12864-019-6438-y)
Supplement: Supplementary file 28 — Additional file 28: Table S25. The putative differentially expressed transcription factors identified in the rice microarray data infected by Xoo. [file 12864_2019_6438_MOESM28_ESM.xlsx]

## Sheet: sheet1
Table S25 The putative differentially expressed transcription factors identified in the rice microarray data infected by Xoo
Annotaton	Number of sample
	Up-regulation	Down-regulation
IPR000315:Zinc finger, B-box	12	12
IPR004217:Tim10/DDP family zinc finger	11	0
IPR000232:Heat shock factor (HSF)-type, DNA-binding	9	0
IPR003657:DNA-binding WRKY	6	0
IPR004827:Basic-leucine zipper domain	6	3
IPR001878:Zinc finger, CCHC-type	3	0
IPR011598:Myc-type, basic helix-loop-helix (bHLH) domain	3	2
IPR003106:Leucine zipper, homeobox-associated	2	4
IPR008913:Zinc finger, CHY-type	2	0
IPR015880:Zinc finger, C2H2-like	2	0
IPR017921:Zinc finger, CTCHY-type	2	0
IPR000047:Helix-turn-helix motif	1	4
IPR000058:Zinc finger, AN1-type	1	0
IPR001005:SANT/Myb domain	1	3
IPR001841:Zinc finger, RING-type	1	0
IPR005202:Transcription factor GRAS	1	0
IPR007087:Zinc finger, C2H2	1	0
IPR011016:Zinc finger, RING-CH-type	1	0
IPR011991:Winged helix-turn-helix DNA-binding domain	1	0
IPR013087:Zinc finger C2H2-type/integrase DNA-binding domain	1	0
IPR017930:Myb domain	1	4
IPR006447:Myb domain, plants	0	11
IPR000679:Zinc finger, GATA-type	0	4
IPR013088:Zinc finger, NHR/GATA-type	0	4
IPR017970:Homeobox, conserved site	0	3
IPR001471:AP2/ERF domain	0	2
IPR009057:Homeodomain-like	0	2
IPR001356:Homeodomain	0	1
IPR002487:Transcription factor, K-box	0	1
IPR005381:Zinc finger-XS domain	0	1
IPR017877:Myb-like domain	0	1
IPR017884:SANT domain	0	1
