# Supplementary material for: Identification and characterization of genes frequently responsive to Xanthomonas oryzae pv. oryzae and Magnaporthe oryzae infections in rice
Source: BMC Genomics. 2020 Jan 6;21:21. doi: 10.1186/s12864-019-6438-y (PMC6945429; doi:10.1186/s12864-019-6438-y)
Supplement: Supplementary file 29 — Additional file 29: Table S26. The putative differentially expressed transcription factors identified in the rice microarray data infected by Mor. [file 12864_2019_6438_MOESM29_ESM.xlsx]

## Sheet: sheet1
Table S26 The putative differentially expressed transcription factors identified in the rice microarray data infected by Mor
Annotaton	Number of sample
	Up-regulation	Down-regulation
IPR003657:DNA-binding WRKY	5	1
IPR006447:Myb domain, plants	2	3
IPR017930:Myb domain	2	2
IPR000047:Helix-turn-helix motif	1	0
IPR000232:Heat shock factor (HSF)-type, DNA-binding	1	1
IPR001471:AP2/ERF domain	1	0
IPR001878:Zinc finger, CCHC-type	1	1
IPR003106:Leucine zipper, homeobox-associated	1	0
IPR015880:Zinc finger, C2H2-like	1	1
IPR000315:Zinc finger, B-box	0	3
IPR000571:Zinc finger, CCCH-type	0	3
IPR001965:Zinc finger, PHD-type	0	3
IPR007527:Zinc finger, SWIM-type	0	3
IPR009057:Homeodomain-like	0	3
IPR011016:Zinc finger, RING-CH-type	0	3
IPR013083:Zinc finger, RING/FYVE/PHD-type	0	3
IPR019786:Zinc finger, PHD-type, conserved site	0	3
IPR019787:Zinc finger, PHD-finger	0	3
IPR000679:Zinc finger, GATA-type	0	2
IPR001005:SANT/Myb domain	0	2
IPR001289:CCAAT-binding transcription factor, subunit B	0	2
IPR001841:Zinc finger, RING-type	0	2
IPR005333:Transcription factor, TCP	0	2
IPR006564:Zinc finger, PMZ-type	0	2
IPR011011:Zinc finger, FYVE/PHD-type	0	2
IPR013088:Zinc finger, NHR/GATA-type	0	2
IPR017887:Transcription factor TCP subgroup	0	2
IPR017907:Zinc finger, RING-type, conserved site	0	2
IPR022755:Zinc finger, double-stranded RNA binding	0	2
IPR025756:MYB-CC type transcription factor, LHEQLE-containing domain	0	2
IPR000433:Zinc finger, ZZ-type	0	1
IPR001356:Homeodomain	0	1
IPR001876:Zinc finger, RanBP2-type	0	1
IPR003604:Zinc finger, U1-type	0	1
IPR004827:Basic-leucine zipper domain	0	1
IPR005202:Transcription factor GRAS	0	1
IPR011598:Myc-type, basic helix-loop-helix (bHLH) domain	0	1
IPR017884:SANT domain	0	1
IPR018362:CCAAT-binding factor, conserved site	0	1
