# Supplementary material for: Identification and characterization of genes frequently responsive to Xanthomonas oryzae pv. oryzae and Magnaporthe oryzae infections in rice
Source: BMC Genomics. 2020 Jan 6;21:21. doi: 10.1186/s12864-019-6438-y (PMC6945429; doi:10.1186/s12864-019-6438-y)
Supplement: Supplementary file 30 — Additional file 30: Table S27. The distribution of KEGG annotations of the up-regulated genes by Xoo in the rice microarray data. [file 12864_2019_6438_MOESM30_ESM.xlsx]

## Sheet: sheet1
Table S27 The distribution of the KEGG annotations of the up-regulated genes by Xoo in the rice microarray data
Annotation	Number of sample
Disease resistance related pathways	101
osa00940:Phenylpropanoid biosynthesis (Franke et al., 2002, Shadle et al., 2003, El-kereamy et al., 2011, Cass et al., 2015)	16
osa01130:Biosynthesis of antibiotics	15
osa00360:Phenylalanine metabolism (Shine et al., 2016, Kim & Hwang, 2014, Chezem et al., 2017)	14
osa00400:Phenylalanine, tyrosine and tryptophan biosynthesis (Powell et al., 2017)	11
osa04075:Plant hormone signal transduction (Llorente et al., 2008, Fan et al., 2009, Reusche et al., 2013, Shi et al., 2013, Yang et al., 2013, Muller & Munne-Bosch, 2015, Wang et al., 2017)	10
osa00945:Stilbenoid, diarylheptanoid and gingerol biosynthesis (Huang et al., 2016, Zeng et al., 2017, Xu et al., 2015)	9
osa03450:Non-homologous end-joining (Richter & Jeske, 2015)	8
osa04712:Circadian rhythm - plant (Sauerbrunn & Schlaich, 2004, Griebel & Zeier, 2008, Fu et al., 2016)	7
osa04626:Plant-pathogen interaction	6
osa00941:Flavonoid biosynthesis (Pasold et al., 2010)	5
Carbohydrate metabolism	82
osa00010:Glycolysis / Gluconeogenesis	13
osa00520:Amino sugar and nucleotide sugar metabolism	13
osa00620:Pyruvate metabolism	13
osa00020:Citrate cycle (TCA cycle)	11
osa00030:Pentose phosphate pathway	6
osa00640:Propanoate metabolism	5
osa00053:Ascorbate and aldarate metabolism	4
osa00650:Butanoate metabolism	4
osa00051:Fructose and mannose metabolism	3
osa00052:Galactose metabolism	3
osa00630:Glyoxylate and dicarboxylate metabolism	3
osa00500:Starch and sucrose metabolism	2
osa00511:Other glycan degradation	2
Biosynthesis and metabolism of amino acids	75
osa01230:Biosynthesis of amino acids	16
osa00250:Alanine, aspartate and glutamate metabolism	10
osa00280:Valine, leucine and isoleucine degradation	10
osa00270:Cysteine and methionine metabolism	6
osa00330:Arginine and proline metabolism	6
osa00350:Tyrosine metabolism	6
osa00592:alpha-Linolenic acid metabolism	6
osa00300:Lysine biosynthesis	4
osa00220:Arginine biosynthesis	3
osa00260:Glycine, serine and threonine metabolism	2
osa00340:Histidine metabolism	2
osa00460:Cyanoamino acid metabolism	2
osa00410:beta-Alanine metabolism	1
osa00450:Selenocompound metabolism	1
Lipid metabolism	30
osa00071:Fatty acid degradation	10
osa00600:Sphingolipid metabolism	5
osa00062:Fatty acid elongation	5
osa00072:Synthesis and degradation of ketone bodies	4
osa00561:Glycerolipid metabolism	2
osa01212:Fatty acid metabolism	2
osa00591:Linoleic acid metabolism	1
osa01040:Biosynthesis of unsaturated fatty acids	1
Genetic Information Processing	79
osa03008:Ribosome biogenesis in eukaryotes	15
osa03010:Ribosome	14
osa03030:DNA replication	9
osa03430:Mismatch repair	9
osa03440:Homologous recombination	8
osa03013:RNA transport	5
osa03018:RNA degradation	5
osa04141:Protein processing in endoplasmic reticulum	5
osa03020:RNA polymerase	4
osa03060:Protein export	3
osa03040:Spliceosome	1
osa03420:Nucleotide excision repair	1
Biosynthesis of secondary metabolites	22
osa01110:Biosynthesis of secondary metabolites	15
osa00960:Tropane, piperidine and pyridine alkaloid biosynthesis	3
osa00944:Flavone and flavonol biosynthesis	2
osa00261:Monobactam biosynthesis	1
osa00950:Isoquinoline alkaloid biosynthesis	1
Metabolism of cofactors and vitamins	4
osa00130:Ubiquinone and other terpenoid-quinone biosynthesis	2
osa00531:Glycosaminoglycan degradation	1
osa00604:Glycosphingolipid biosynthesis - ganglio series	1
Others	68
osa01100:Metabolic pathways	14
osa01200:Carbon metabolism	12
osa00230:Purine metabolism	10
osa00710:Carbon fixation in photosynthetic organisms	9
osa00240:Pyrimidine metabolism	5
osa01220:Degradation of aromatic compounds	5
osa04145:Phagosome	5
osa01210:2-Oxocarboxylic acid metabolism	3
osa04931:Insulin resistance	3
osa00670:One carbon pool by folate	1
osa04122:Sulfur relay system	1
References:
Cass CL, Peraldi A, Dowd PF, et al., 2015. Effects of PHENYLALANINE AMMONIA LYASE (PAL) knockdown on cell wall composition, biomass digestibility, and biotic and abiotic stress responses in Brachypodium. J Exp Bot 66, 4317-35.
Chezem WR, Memon A, Li FS, Weng JK, Clay NK, 2017. SG2-Type R2R3-MYB Transcription Factor MYB15 Controls Defense-Induced Lignification and Basal Immunity in Arabidopsis. Plant Cell 29, 1907-26.
El-Kereamy A, El-Sharkawy I, Ramamoorthy R, et al., 2011. Prunus domestica pathogenesis-related protein-5 activates the defense response pathway and enhances the resistance to fungal infection. PLoS One 6, e17973.
Fan J, Hill L, Crooks C, Doerner P, Lamb C, 2009. Abscisic acid has a key role in modulating diverse plant-pathogen interactions. Plant Physiol 150, 1750-61.
Franke R, Hemm MR, Denault JW, Ruegger MO, Humphreys JM, Chapple C, 2002. Changes in secondary metabolism and deposition of an unusual lignin in the ref8 mutant of Arabidopsis. Plant J 30, 47-59.
Fu S, Shao J, Zhou C, Hartung JS, 2016. Transcriptome analysis of sweet orange trees infected with 'Candidatus Liberibacter asiaticus' and two strains of Citrus Tristeza Virus. BMC Genomics 17, 349-.
Griebel T, Zeier J, 2008. Light regulation and daytime dependency of inducible plant defenses in Arabidopsis: phytochrome signaling controls systemic acquired resistance rather than local defense. Plant physiology 147, 790-801.
Huang L, Zhang S, Singer SD, et al., 2016. Expression of the Grape VqSTS21 Gene in Arabidopsis Confers Resistance to Osmotic Stress and Biotrophic Pathogens but Not Botrytis cinerea. Front Plant Sci 7, 1379.
Kim DS, Hwang BK, 2014. An important role of the pepper phenylalanine ammonia-lyase gene (PAL1) in salicylic acid-dependent signalling of the defence response to microbial pathogens. J Exp Bot 65, 2295-306.
Llorente F, Muskett P, Sanchez-Vallet A, et al., 2008. Repression of the auxin response pathway increases Arabidopsis susceptibility to necrotrophic fungi. Mol Plant 1, 496-509.
Muller M, Munne-Bosch S, 2015. Ethylene Response Factors: A Key Regulatory Hub in Hormone and Stress Signaling. Plant Physiol 169, 32-41.
Pasold S, Siegel I, Seidel C, Ludwig-Muller J, 2010. Flavonoid accumulation in Arabidopsis thaliana root galls caused by the obligate biotrophic pathogen Plasmodiophora brassicae. Mol Plant Pathol 11, 545-62.
Powell JJ, Carere J, Fitzgerald TL, et al., 2017. The Fusarium crown rot pathogen Fusarium pseudograminearum triggers a suite of transcriptional and metabolic changes in bread wheat (Triticum aestivum L.). Ann Bot 119, 853-67.
Reusche M, Klaskova J, Thole K, et al., 2013. Stabilization of cytokinin levels enhances Arabidopsis resistance against Verticillium longisporum. Mol Plant Microbe Interact 26, 850-60.
Richter KS, Jeske H, 2015. KU80, a key factor for non-homologous end-joining, retards geminivirus multiplication. J Gen Virol 96, 2913-8.
Sauerbrunn N, Schlaich NL, 2004. PCC1: a merging point for pathogen defence and circadian signalling in Arabidopsis. Planta 218, 552-61.
Shadle GL, Wesley SV, Korth KL, Chen F, Lamb C, Dixon RA, 2003. Phenylpropanoid compounds and disease resistance in transgenic tobacco with altered expression of L-phenylalanine ammonia-lyase. Phytochemistry 64, 153-61.
Shi H, Yan H, Li J, Tang D, 2013. BSK1, a receptor-like cytoplasmic kinase, involved in both BR signaling and innate immunity in Arabidopsis. Plant Signal Behav 8.
Shine MB, Yang JW, El-Habbak M, et al., 2016. Cooperative functioning between phenylalanine ammonia lyase and isochorismate synthase activities contributes to salicylic acid biosynthesis in soybean. New Phytol 212, 627-36.
Wang S, Wang S, Sun Q, et al., 2017. A Role of Cytokinin Transporter in Arabidopsis Immunity. Mol Plant Microbe Interact 30, 325-33.
Xu J, Li M, Jiao P, et al., 2015. Dynamic transcription profiles of "Qinguan" apple (Malus x domestica) leaves in response to Marssonina coronaria inoculation. Front Plant Sci 6, 842.
Yang DL, Yang Y, He Z, 2013. Roles of plant hormones and their interplay in rice immunity. Mol Plant 6, 675-85.
Zeng W, Sun Z, Cai Z, et al., 2017. Proteomic analysis by iTRAQ-MRM of soybean resistance to Lamprosema Indicate. BMC Genomics 18, 444.
