# Supplementary material for: Identification and characterization of genes frequently responsive to Xanthomonas oryzae pv. oryzae and Magnaporthe oryzae infections in rice
Source: BMC Genomics. 2020 Jan 6;21:21. doi: 10.1186/s12864-019-6438-y (PMC6945429; doi:10.1186/s12864-019-6438-y)
Supplement: Supplementary file 31 — Additional file 31: Table S28. The distribution of KEGG annotations of the down-regulated genes by Xoo in the rice microarray data. [file 12864_2019_6438_MOESM31_ESM.xlsx]

## Sheet: sheet1
Table S28 The distribution of the KEGG annotations of the down-regulated genes by Xoo in the rice microarray data
Annotation	Number of sample
Disease resistance related pathways	70
osa01130:Biosynthesis of antibiotics	18
osa04712:Circadian rhythm - plant (Sauerbrunn & Schlaich, 2004, Griebel & Zeier, 2008, Fu et al., 2016)	16
osa00900:Terpenoid backbone biosynthesis (Lange, 2015)	12
osa00908:Zeatin biosynthesis (Testone et al., 2008)	7
osa04075:Plant hormone signal transduction (Llorente et al., 2008, Fan et al., 2009, Reusche et al., 2013, Shi et al., 2013, Yang et al., 2013, Muller & Munne-Bosch, 2015, Wang et al., 2017)	5
osa00940:Phenylpropanoid biosynthesis (El-kereamy et al., 2011, Shadle et al., 2003, Franke et al., 2002, Cass et al., 2015, Camargo-Ramirez et al., 2018, Konig et al., 2014)	3
osa00941:Flavonoid biosynthesis (Pasold et al., 2010)	3
osa00480:Glutathione metabolism (Parisy et al., 2007)	2
osa00909:Sesquiterpenoid and triterpenoid biosynthesis (Yin et al., 2017, Chen et al., 2017)	2
osa04626:Plant-pathogen interaction	2
Carbohydrate metabolism	76
osa00630:Glyoxylate and dicarboxylate metabolism	17
osa00500:Starch and sucrose metabolism	14
osa00051:Fructose and mannose metabolism	9
osa00620:Pyruvate metabolism	8
osa00520:Amino sugar and nucleotide sugar metabolism	7
osa00562:Inositol phosphate metabolism	6
osa00030:Pentose phosphate pathway	5
osa00052:Galactose metabolism	5
osa00010:Glycolysis / Gluconeogenesis	4
osa00053:Ascorbate and aldarate metabolism	1
Biosynthesis and metabolism of amino acids	69
osa00270:Cysteine and methionine metabolism	12
osa00460:Cyanoamino acid metabolism	10
osa01230:Biosynthesis of amino acids	9
osa00250:Alanine, aspartate and glutamate metabolism	5
osa00380:Tryptophan metabolism	5
osa00260:Glycine, serine and threonine metabolism	4
osa00330:Arginine and proline metabolism	4
osa00360:Phenylalanine metabolism	4
osa00410:beta-Alanine metabolism	4
osa00300:Lysine biosynthesis	3
osa00350:Tyrosine metabolism	3
osa00400:Phenylalanine, tyrosine and tryptophan biosynthesis	3
osa00340:Histidine metabolism	1
osa00450:Selenocompound metabolism	1
osa00430:Taurine and hypotaurine metabolism	1
Lipid metabolism	10
osa00100:Steroid biosynthesis	6
osa00561:Glycerolipid metabolism	2
osa00071:Fatty acid degradation	1
osa00565:Ether lipid metabolism	1
Genetic Information Processing	14
osa00970:Aminoacyl-tRNA biosynthesis	6
osa03010:Ribosome	6
osa03060:Protein export	2
Biosynthesis of secondary metabolites	35
osa01110:Biosynthesis of secondary metabolites	27
osa00261:Monobactam biosynthesis	4
osa00950:Isoquinoline alkaloid biosynthesis	2
osa00960:Tropane, piperidine and pyridine alkaloid biosynthesis	2
Metabolism of cofactors and vitamins	43
osa00860:Porphyrin and chlorophyll metabolism	17
osa00760:Nicotinate and nicotinamide metabolism	11
osa00750:Vitamin B6 metabolism	5
osa00790:Folate biosynthesis	4
osa00130:Ubiquinone and other terpenoid-quinone biosynthesis	3
osa00780:Biotin metabolism	2
osa00770:Pantothenate and CoA biosynthesis	1
Others	124
osa01100:Metabolic pathways	25
osa01200:Carbon metabolism	18
osa00906:Carotenoid biosynthesis	14
osa00920:Sulfur metabolism	11
osa00710:Carbon fixation in photosynthetic organisms	10
osa00195:Photosynthesis	9
osa00196:Photosynthesis - antenna proteins	8
osa04070:Phosphatidylinositol signaling system	7
osa00910:Nitrogen metabolism	5
osa00240:Pyrimidine metabolism	4
osa00670:One carbon pool by folate	4
osa00230:Purine metabolism	3
osa04146:Peroxisome	3
osa00903:Limonene and pinene degradation	2
osa04931:Insulin resistance	1
References:
Camargo-Ramirez R, Val-Torregrosa B, San Segundo B, 2018. MiR858-Mediated Regulation of Flavonoid-Specific MYB Transcription Factor Genes Controls Resistance to Pathogen Infection in Arabidopsis. Plant Cell Physiol 59, 190-204.
Cass CL, Peraldi A, Dowd PF, et al., 2015. Effects of PHENYLALANINE AMMONIA LYASE (PAL) knockdown on cell wall composition, biomass digestibility, and biotic and abiotic stress responses in Brachypodium. J Exp Bot 66, 4317-35.
Chen Y, Dong J, Bennetzen JL, et al., 2017. Integrating transcriptome and microRNA analysis identifies genes and microRNAs for AHO-induced systemic acquired resistance in N. tabacum. Sci Rep 7, 12504.
El-Kereamy A, El-Sharkawy I, Ramamoorthy R, et al., 2011. Prunus domestica pathogenesis-related protein-5 activates the defense response pathway and enhances the resistance to fungal infection. PLoS One 6, e17973.
Fan J, Hill L, Crooks C, Doerner P, Lamb C, 2009. Abscisic acid has a key role in modulating diverse plant-pathogen interactions. Plant Physiol 150, 1750-61.
Franke R, Hemm MR, Denault JW, Ruegger MO, Humphreys JM, Chapple C, 2002. Changes in secondary metabolism and deposition of an unusual lignin in the ref8 mutant of Arabidopsis. Plant J 30, 47-59.
Fu S, Shao J, Zhou C, Hartung JS, 2016. Transcriptome analysis of sweet orange trees infected with 'Candidatus Liberibacter asiaticus' and two strains of Citrus Tristeza Virus. BMC Genomics 17, 349-.
Griebel T, Zeier J, 2008. Light regulation and daytime dependency of inducible plant defenses in Arabidopsis: phytochrome signaling controls systemic acquired resistance rather than local defense. Plant physiology 147, 790-801.
Konig S, Feussner K, Kaever A, et al., 2014. Soluble phenylpropanoids are involved in the defense response of Arabidopsis against Verticillium longisporum. New Phytol 202, 823-37.
Lange BM, 2015. The Evolution of Plant Secretory Structures and Emergence of Terpenoid Chemical Diversity. Annual Review of Plant Biology 66, 139-59.
Llorente F, Muskett P, Sanchez-Vallet A, et al., 2008. Repression of the auxin response pathway increases Arabidopsis susceptibility to necrotrophic fungi. Mol Plant 1, 496-509.
Muller M, Munne-Bosch S, 2015. Ethylene Response Factors: A Key Regulatory Hub in Hormone and Stress Signaling. Plant Physiol 169, 32-41.
Parisy V, Poinssot B, Owsianowski L, Buchala A, Glazebrook J, Mauch F, 2007. Identification of PAD2 as a gamma-glutamylcysteine synthetase highlights the importance of glutathione in disease resistance of Arabidopsis. Plant J 49, 159-72.
Pasold S, Siegel I, Seidel C, Ludwig-Muller J, 2010. Flavonoid accumulation in Arabidopsis thaliana root galls caused by the obligate biotrophic pathogen Plasmodiophora brassicae. Mol Plant Pathol 11, 545-62.
Reusche M, Klaskova J, Thole K, et al., 2013. Stabilization of cytokinin levels enhances Arabidopsis resistance against Verticillium longisporum. Mol Plant Microbe Interact 26, 850-60.
Sauerbrunn N, Schlaich NL, 2004. PCC1: a merging point for pathogen defence and circadian signalling in Arabidopsis. Planta 218, 552-61.
Shadle GL, Wesley SV, Korth KL, Chen F, Lamb C, Dixon RA, 2003. Phenylpropanoid compounds and disease resistance in transgenic tobacco with altered expression of L-phenylalanine ammonia-lyase. Phytochemistry 64, 153-61.
Shi H, Yan H, Li J, Tang D, 2013. BSK1, a receptor-like cytoplasmic kinase, involved in both BR signaling and innate immunity in Arabidopsis. Plant Signal Behav 8.
Testone G, Bruno L, Condello E, et al., 2008. Peach [Prunus persica (L.) Batsch] KNOPE1, a class 1 KNOX orthologue to Arabidopsis BREVIPEDICELLUS/KNAT1, is misexpressed during hyperplasia of leaf curl disease. J Exp Bot 59, 389-402.
Wang S, Wang S, Sun Q, et al., 2017. A Role of Cytokinin Transporter in Arabidopsis Immunity. Mol Plant Microbe Interact 30, 325-33.
Yang DL, Yang Y, He Z, 2013. Roles of plant hormones and their interplay in rice immunity. Mol Plant 6, 675-85.
Yin L, Qu J, Deng S, Liu S, Lu J, Zhang Y, 2017. Phytohormone and genome variations in Vitis amurensis resistant to downy mildew. Genome 60, 791-6.
