# Supplementary material for: Identification and characterization of genes frequently responsive to Xanthomonas oryzae pv. oryzae and Magnaporthe oryzae infections in rice
Source: BMC Genomics. 2020 Jan 6;21:21. doi: 10.1186/s12864-019-6438-y (PMC6945429; doi:10.1186/s12864-019-6438-y)
Supplement: Supplementary file 32 — Additional file 32: Table S29. The distribution of KEGG annotations of the up-regulated genes by Mor in the rice microarray data. [file 12864_2019_6438_MOESM32_ESM.xlsx]

## Sheet: sheet1
Table S29 The distribution of the KEGG annotations of the up-regulated genes by Mor in the rice microarray data
Annotation	Number of sample
Disease resistance related pathways	38
osa00400:Phenylalanine, tyrosine and tryptophan biosynthesis(Powell et al., 2017)	6
osa04626:Plant-pathogen interaction	4
osa00360:Phenylalanine metabolism(Shine et al., 2016, Kim & Hwang, 2014, Chezem et al., 2017)	4
osa00940:Phenylpropanoid biosynthesis(Franke et al., 2002, Shadle et al., 2003, El-kereamy et al., 2011, Cass et al., 2015)	4
osa01130:Biosynthesis of antibiotics	4
osa00900:Terpenoid backbone biosynthesis(Lange, 2015)	3
osa03050:Proteasome(Copeland et al., 2016, Yao et al., 2012)	3
osa00053:Ascorbate and aldarate metabolism(Grosskinsky et al., 2012, Botanga et al., 2012)	2
osa00480:Glutathione metabolism(Parisy et al., 2007)	2
osa00945:Stilbenoid, diarylheptanoid and gingerol biosynthesis(Huang et al., 2016, Zeng et al., 2017, Xu et al., 2015)	2
osa00941:Flavonoid biosynthesis(Pasold et al., 2010)	2
osa04075:Plant hormone signal transduction(Llorente et al., 2008, Fan et al., 2009, Reusche et al., 2013, Shi et al., 2013, Yang et al., 2013, Muller & Munne-Bosch, 2015, Wang et al., 2017)	1
osa04144:Endocytosis(Hatsugai et al., 2016, Kawchuk et al., 2001, Ron & Avni, 2004)	1
Biosynthesis and metabolism of amino acids	27
osa00592:alpha-Linolenic acid metabolism	5
osa01230:Biosynthesis of amino acids	5
osa00250:Alanine, aspartate and glutamate metabolism	3
osa00280:Valine, leucine and isoleucine degradation	3
osa00330:Arginine and proline metabolism	3
osa00450:Selenocompound metabolism	3
osa00220:Arginine biosynthesis	2
osa00350:Tyrosine metabolism	2
osa00260:Glycine, serine and threonine metabolism	1
Carbohydrate metabolism	25
osa00020:Citrate cycle (TCA cycle)	4
osa00520:Amino sugar and nucleotide sugar metabolism	4
osa00620:Pyruvate metabolism	4
osa00640:Propanoate metabolism	4
osa00010:Glycolysis / Gluconeogenesis	3
osa00030:Pentose phosphate pathway	2
osa00650:Butanoate metabolism	2
osa00051:Fructose and mannose metabolism	1
osa00630:Glyoxylate and dicarboxylate metabolism	1
Lipid metabolism	11
osa00071:Fatty acid degradation	3
osa00072:Synthesis and degradation of ketone bodies	2
osa00561:Glycerolipid metabolism	2
osa01212:Fatty acid metabolism	2
osa00061:Fatty acid biosynthesis	1
osa00600:Sphingolipid metabolism	1
Biosynthesis of secondary metabolites	8
osa01110:Biosynthesis of secondary metabolites	6
osa00950:Isoquinoline alkaloid biosynthesis	1
osa00960:Tropane, piperidine and pyridine alkaloid biosynthesis	1
Genetic Information Processing	4
osa03060:Protein export	2
osa03008:Ribosome biogenesis in eukaryotes	1
osa03013:RNA transport	1
Metabolism of cofactors and vitamins	1
osa00860:Porphyrin and chlorophyll metabolism	1
Others	20
osa01100:Metabolic pathways	5
osa01200:Carbon metabolism	4
osa00904:Diterpenoid biosynthesis	4
osa01210:2-Oxocarboxylic acid metabolism	2
osa04146:Peroxisome	2
osa00190:Oxidative phosphorylation	1
osa00710:Carbon fixation in photosynthetic organisms	1
osa04145:Phagosome	1
References:
Botanga CJ, Bethke G, Chen Z, Gallie DR, Fiehn O, Glazebrook J, 2012. Metabolite profiling of Arabidopsis inoculated with Alternaria brassicicola reveals that ascorbate reduces disease severity. Mol Plant Microbe Interact 25, 1628-38.
Cass CL, Peraldi A, Dowd PF, et al., 2015. Effects of PHENYLALANINE AMMONIA LYASE (PAL) knockdown on cell wall composition, biomass digestibility, and biotic and abiotic stress responses in Brachypodium. J Exp Bot 66, 4317-35.
Chezem WR, Memon A, Li FS, Weng JK, Clay NK, 2017. SG2-Type R2R3-MYB Transcription Factor MYB15 Controls Defense-Induced Lignification and Basal Immunity in Arabidopsis. Plant Cell 29, 1907-26.
Copeland C, Woloshen V, Huang Y, Li X, 2016. AtCDC48A is involved in the turnover of an NLR immune receptor. Plant J 88, 294-305.
El-Kereamy A, El-Sharkawy I, Ramamoorthy R, et al., 2011. Prunus domestica pathogenesis-related protein-5 activates the defense response pathway and enhances the resistance to fungal infection. PLoS One 6, e17973.
Fan J, Hill L, Crooks C, Doerner P, Lamb C, 2009. Abscisic acid has a key role in modulating diverse plant-pathogen interactions. Plant Physiol 150, 1750-61.
Franke R, Hemm MR, Denault JW, Ruegger MO, Humphreys JM, Chapple C, 2002. Changes in secondary metabolism and deposition of an unusual lignin in the ref8 mutant of Arabidopsis. Plant J 30, 47-59.
Grosskinsky DK, Koffler BE, Roitsch T, Maier R, Zechmann B, 2012. Compartment-specific antioxidative defense in Arabidopsis against virulent and avirulent Pseudomonas syringae. Phytopathology 102, 662-73.
Hatsugai N, Hillmer R, Yamaoka S, Hara-Nishimura I, Katagiri F, 2016. The mu Subunit of Arabidopsis Adaptor Protein-2 Is Involved in Effector-Triggered Immunity Mediated by Membrane-Localized Resistance Proteins. Mol Plant Microbe Interact 29, 345-51.
Huang L, Zhang S, Singer SD, et al., 2016. Expression of the Grape VqSTS21 Gene in Arabidopsis Confers Resistance to Osmotic Stress and Biotrophic Pathogens but Not Botrytis cinerea. Front Plant Sci 7, 1379.
Kawchuk LM, Hachey J, Lynch DR, et al., 2001. Tomato Ve disease resistance genes encode cell surface-like receptors. Proc Natl Acad Sci U S A 98, 6511-5.
Kim DS, Hwang BK, 2014. An important role of the pepper phenylalanine ammonia-lyase gene (PAL1) in salicylic acid-dependent signalling of the defence response to microbial pathogens. J Exp Bot 65, 2295-306.
Lange BM, 2015. The Evolution of Plant Secretory Structures and Emergence of Terpenoid Chemical Diversity. Annual Review of Plant Biology 66, 139-59.
Llorente F, Muskett P, Sanchez-Vallet A, et al., 2008. Repression of the auxin response pathway increases Arabidopsis susceptibility to necrotrophic fungi. Mol Plant 1, 496-509.
Muller M, Munne-Bosch S, 2015. Ethylene Response Factors: A Key Regulatory Hub in Hormone and Stress Signaling. Plant Physiol 169, 32-41.
Parisy V, Poinssot B, Owsianowski L, Buchala A, Glazebrook J, Mauch F, 2007. Identification of PAD2 as a gamma-glutamylcysteine synthetase highlights the importance of glutathione in disease resistance of Arabidopsis. Plant J 49, 159-72.
Pasold S, Siegel I, Seidel C, Ludwig-Muller J, 2010. Flavonoid accumulation in Arabidopsis thaliana root galls caused by the obligate biotrophic pathogen Plasmodiophora brassicae. Mol Plant Pathol 11, 545-62.
Powell JJ, Carere J, Fitzgerald TL, et al., 2017. The Fusarium crown rot pathogen Fusarium pseudograminearum triggers a suite of transcriptional and metabolic changes in bread wheat (Triticum aestivum L.). Ann Bot 119, 853-67.
Reusche M, Klaskova J, Thole K, et al., 2013. Stabilization of cytokinin levels enhances Arabidopsis resistance against Verticillium longisporum. Mol Plant Microbe Interact 26, 850-60.
Ron M, Avni A, 2004. The receptor for the fungal elicitor ethylene-inducing xylanase is a member of a resistance-like gene family in tomato. Plant Cell 16, 1604-15.
Shadle GL, Wesley SV, Korth KL, Chen F, Lamb C, Dixon RA, 2003. Phenylpropanoid compounds and disease resistance in transgenic tobacco with altered expression of L-phenylalanine ammonia-lyase. Phytochemistry 64, 153-61.
Shi H, Yan H, Li J, Tang D, 2013. BSK1, a receptor-like cytoplasmic kinase, involved in both BR signaling and innate immunity in Arabidopsis. Plant Signal Behav 8.
Shine MB, Yang JW, El-Habbak M, et al., 2016. Cooperative functioning between phenylalanine ammonia lyase and isochorismate synthase activities contributes to salicylic acid biosynthesis in soybean. New Phytol 212, 627-36.
Wang S, Wang S, Sun Q, et al., 2017. A Role of Cytokinin Transporter in Arabidopsis Immunity. Mol Plant Microbe Interact 30, 325-33.
Xu J, Li M, Jiao P, et al., 2015. Dynamic transcription profiles of "Qinguan" apple (Malus x domestica) leaves in response to Marssonina coronaria inoculation. Front Plant Sci 6, 842.
Yang DL, Yang Y, He Z, 2013. Roles of plant hormones and their interplay in rice immunity. Mol Plant 6, 675-85.
Yao C, Wu Y, Nie H, Tang D, 2012. RPN1a, a 26S proteasome subunit, is required for innate immunity in Arabidopsis. Plant J 71, 1015-28.
Zeng W, Sun Z, Cai Z, et al., 2017. Proteomic analysis by iTRAQ-MRM of soybean resistance to Lamprosema Indicate. BMC Genomics 18, 444.
