# Supplementary material for: Identification and characterization of genes frequently responsive to Xanthomonas oryzae pv. oryzae and Magnaporthe oryzae infections in rice
Source: BMC Genomics. 2020 Jan 6;21:21. doi: 10.1186/s12864-019-6438-y (PMC6945429; doi:10.1186/s12864-019-6438-y)
Supplement: Supplementary file 33 — Additional file 33: Table S30. The distribution of KEGG annotations of the down-regulated genes by Mor in the rice microarray data. [file 12864_2019_6438_MOESM33_ESM.xlsx]

## Sheet: sheet1
Table S30 The distribution of the KEGG annotations of the down-regulated genes by Mor in the rice microarray data
Annotation	Number of sample
Disease resistance related pathways	17
osa04075:Plant hormone signal transduction (Llorente et al., 2008, Fan et al., 2009, Reusche et al., 2013, Shi et al., 2013, Yang et al., 2013, Muller & Munne-Bosch, 2015, Wang et al., 2017)	4
osa04712:Circadian rhythm - plant (Sauerbrunn & Schlaich, 2004, Griebel & Zeier, 2008, Fu et al., 2016)	3
osa03015:mRNA surveillance pathway(Gloggnitzer et al., 2014)	2
osa03022:Basal transcription factors	2
osa03410:Base excision repair	1
osa03430:Mismatch repair	1
osa04130:SNARE interactions in vesicular transport(Sugano et al., 2016, Acevedo-Garcia et al., 2013)	1
osa01130:Biosynthesis of antibiotics	1
osa03450:Non-homologous end-joining (Richter & Jeske, 2015)	1
osa04626:Plant-pathogen interaction	1
Biosynthesis and metabolism of amino acids	9
osa00260:Glycine, serine and threonine metabolism	1
osa00270:Cysteine and methionine metabolism	1
osa00280:Valine, leucine and isoleucine degradation	1
osa00300:Lysine biosynthesis	1
osa00340:Histidine metabolism	1
osa00350:Tyrosine metabolism	1
osa00380:Tryptophan metabolism	1
osa00410:beta-Alanine metabolism	1
osa00460:Cyanoamino acid metabolism	1
Carbohydrate metabolism	8
osa00630:Glyoxylate and dicarboxylate metabolism	2
osa00010:Glycolysis / Gluconeogenesis	1
osa00030:Pentose phosphate pathway	1
osa00051:Fructose and mannose metabolism	1
osa00500:Starch and sucrose metabolism	1
osa00520:Amino sugar and nucleotide sugar metabolism	1
osa00562:Inositol phosphate metabolism	1
Genetic Information Processing	11
osa03008:Ribosome biogenesis in eukaryotes	2
osa03013:RNA transport	2
osa03018:RNA degradation	2
osa03040:Spliceosome	2
osa03420:Nucleotide excision repair	1
osa03440:Homologous recombination	1
osa04141:Protein processing in endoplasmic reticulum	1
Biosynthesis of secondary metabolites	2
osa00950:Isoquinoline alkaloid biosynthesis	1
osa01110:Biosynthesis of secondary metabolites	1
Lipid metabolism	2
osa00062:Fatty acid elongation	1
osa00071:Fatty acid degradation	1
Metabolism of cofactors and vitamins	7
osa00860:Porphyrin and chlorophyll metabolism	3
osa00196:Photosynthesis - antenna proteins	2
osa00790:Folate biosynthesis	2
Others	10
osa00195:Photosynthesis	1
osa00240:Pyrimidine metabolism	1
osa00710:Carbon fixation in photosynthetic organisms	1
osa00900:Terpenoid backbone biosynthesis	1
osa00903:Limonene and pinene degradation	1
osa00920:Sulfur metabolism	1
osa01100:Metabolic pathways	1
osa01200:Carbon metabolism	1
osa04122:Sulfur relay system	1
osa04931:Insulin resistance	1
References:
Acevedo-Garcia J, Collins NC, Ahmadinejad N, et al., 2013. Fine mapping and chromosome walking towards the Ror1 locus in barley (Hordeum vulgare L.). Theor Appl Genet 126, 2969-82.
Fan J, Hill L, Crooks C, Doerner P, Lamb C, 2009. Abscisic acid has a key role in modulating diverse plant-pathogen interactions. Plant Physiol 150, 1750-61.
Fu S, Shao J, Zhou C, Hartung JS, 2016. Transcriptome analysis of sweet orange trees infected with 'Candidatus Liberibacter asiaticus' and two strains of Citrus Tristeza Virus. BMC Genomics 17, 349-.
Gloggnitzer J, Akimcheva S, Srinivasan A, et al., 2014. Nonsense-mediated mRNA decay modulates immune receptor levels to regulate plant antibacterial defense. Cell Host Microbe 16, 376-90.
Griebel T, Zeier J, 2008. Light regulation and daytime dependency of inducible plant defenses in Arabidopsis: phytochrome signaling controls systemic acquired resistance rather than local defense. Plant physiology 147, 790-801.
Llorente F, Muskett P, Sanchez-Vallet A, et al., 2008. Repression of the auxin response pathway increases Arabidopsis susceptibility to necrotrophic fungi. Mol Plant 1, 496-509.
Muller M, Munne-Bosch S, 2015. Ethylene Response Factors: A Key Regulatory Hub in Hormone and Stress Signaling. Plant Physiol 169, 32-41.
Reusche M, Klaskova J, Thole K, et al., 2013. Stabilization of cytokinin levels enhances Arabidopsis resistance against Verticillium longisporum. Mol Plant Microbe Interact 26, 850-60.
Richter KS, Jeske H, 2015. KU80, a key factor for non-homologous end-joining, retards geminivirus multiplication. J Gen Virol 96, 2913-8.
Sauerbrunn N, Schlaich NL, 2004. PCC1: a merging point for pathogen defence and circadian signalling in Arabidopsis. Planta 218, 552-61.
Shi H, Yan H, Li J, Tang D, 2013. BSK1, a receptor-like cytoplasmic kinase, involved in both BR signaling and innate immunity in Arabidopsis. Plant Signal Behav 8.
Sugano S, Hayashi N, Kawagoe Y, et al., 2016. Rice OsVAMP714, a membrane-trafficking protein localized to the chloroplast and vacuolar membrane, is involved in resistance to rice blast disease. Plant Mol Biol 91, 81-95.
Wang S, Wang S, Sun Q, et al., 2017. A Role of Cytokinin Transporter in Arabidopsis Immunity. Mol Plant Microbe Interact 30, 325-33.
Yang DL, Yang Y, He Z, 2013. Roles of plant hormones and their interplay in rice immunity. Mol Plant 6, 675-85.
